# Supplementary material for: Metagenomics Analysis to Investigate the Microbial Communities and Their Functional Profile During Cyanobacterial Blooms in Lake Varese
Source: Microb Ecol. 2021 Nov 12;83(4):850–68. doi: 10.1007/s00248-021-01914-5 (PMC9016052; doi:10.1007/s00248-021-01914-5)
Supplement: Supplementary file 2 — Supplementary file2 (XLSX 162 KB) [file 248_2021_1914_MOESM2_ESM.xlsx]

## Sheet: epi 2017
MetaBat2												Virsorter		Diamond most frequently matched taxonomy				Checkm				GTDBtk
bin	Total contiglen	# contigs	N50	19_7_2017_E	26_7_2017_E	2_8_2017_E	9_8_2017_E	23_8_2017_E	30_8_2017_E	27_9_2017_E	4_10_2017_E	Virsorter dsDNAphage	Virsorter ssDNA	# predicted CDS in bin	# CDS matched	average % identity and length matched	Taxonomy	Marker Lineage	Completeness (%)	Contamination (%)	Strain Heterogeneity (%)	NCBI assembly or genome	closest placement ani (%)	closest placement af (fraction)	Classification
bin.1	268194	3	150351	0.2	1.18	29.71	30.85	55.46	24	17.44	12.55	244089		313	5	35.66 (192 aa)	Moorella thermoacetica
bin.100	3311991	316	17209	2.27	4.7	1.57	20.86	5.34	7.58	6.88	1.3	10292	9044	3204	1431	64.43 (331 aa)	Terrimicrobium sacchariphilum	k__Bacteria	96.62	2.25	25	GCA_007280915.1	78.97	0.32	d__Bacteria;p__Verrucomicrobiota;c__Verrucomicrobiae;o__Chthoniobacterales;f__Terrimicrobiaceae;g__QYQL01;s__QYQL01 sp007280915
bin.101	6644546	501	29343	18.35	21.89	8.12	20.7	12.16	30.33	24.31	5.66			5789	4083	96.67 (332 aa)	Limnoraphis robusta	p__Cyanobacteria	98.33	0.95	20	GCF_000972705.2	96.35	0.8	d__Bacteria;p__Cyanobacteria;c__Cyanobacteriia;o__Cyanobacteriales;f__Phormidiaceae;g__Lyngbya;s__Lyngbya robusta
bin.102	356020	99	6399	15.31	18.52	6.82	19.82	10.79	27.53	21.52	4.8			433	14	58.71 (340 aa)	Acholeplasma brassicae	k__Bacteria	27.45	1.12	100	GCA_002292805.1	81.16	0.57	d__Bacteria;p__Firmicutes;c__Bacilli;o__RFN20;f__CAG-826;g__UBA970;s__UBA970 sp002292805
bin.104	212566	52	8812	18.76	10.27	8.61	19.18	9.08	15.7	12.79	4.55			268	247	98.19 (257 aa)	Candidatus Fonsibacter ubiquis	k__Bacteria	27.24	0.07		GCF_002688585.1	97.7	0.98	d__Bacteria;p__Proteobacteria;c__Alphaproteobacteria;o__Pelagibacterales;f__Pelagibacteraceae;g__Fonsibacter;s__Fonsibacter ubiquis
bin.103	595305	141	13231	17.91	8.28	8.37	18.86	7.73	10.9	9.81	4.13			694	612	83.22 (278 aa)	Polynucleobacter acidiphobus	o__Burkholderiales	32.67	0.13	100	GCA_002359975.1	98.17	0.86	d__Bacteria;p__Proteobacteria;c__Gammaproteobacteria;o__Burkholderiales;f__Burkholderiaceae;g__Polynucleobacter;s__Polynucleobacter sp002359975
bin.105	925085	234	11113	11.29	6.21	6.06	17.46	5.94	8.45	7.76	2.8			997	253	59.23 (343 aa)	Fluviicola sp. SGL-29	k__Bacteria	45.55
bin.106	531269	147	11725	6.96	5.42	2.45	15.94	6.11	7.47	6.65	1.99			560	6	57.35 (442 aa)	Solitalea koreensis		12.5			GCA_005799025.1	84.06	0.81	d__Bacteria;p__Bacteroidota;c__Bacteroidia;o__UBA7662;f__UBA7662;g__SYHX01;s__SYHX01 sp005799025
bin.107	353399	24	64333	6.72	5.35	2.61	15.6	6.14	7.36	6.77	2.15	140572	19399	461	25	39.57 (350 aa)	Agrobacterium phage Atu_ph07	k__Bacteria
bin.108	233535	31	38287	6.91	5.32	3	14.77	6	7.23	6.79	2.27	4940	2755	294	5	31.74 (439 aa)	Haloquadratum walsbyi
bin.109	280254	16	74184	6.74	5.24	2.91	14.55	5.93	7.15	6.72	2.34	65081	5260	340	7	27.23 (558 aa)	Sphingomonas phage PAU
bin.11	358425	68	15907	5.88	4.93	2.33	13.11	5.67	6.79	6.45	2.71			383	168	51.14 (342 aa)	Phaeocystis globosa virus	k__Archaea	3.04	0.43
bin.10	246752	27	28481	2.92	2.12	5.51	4.64	6.29	3.91	3.51	1.97	9548	6528	305	4	33.75 (495 aa)	Haloquadratum walsbyi
bin.110	886299	262	12262	3.74	3.71	2.44	4.12	4.87	5.42	4.72	1.69			897	438	64.29 (318 aa)	Pirellula sp. SH-Sr6A	k__Bacteria	15.18
bin.111	893417	256	9138	2.85	2.13	2.02	2.94	4.02	4.35	3.97	2.19			949	278	60.73 (270 aa)	Pedosphaera parvula	k__Bacteria	27.23
bin.112	1391775	340	13560	3.41	1.44	2.22	2.24	2.53	3.24	2.86	1.52			1605	68	72.85 (304 aa)	Polaromonas sp. JS666	k__Bacteria	38.79
bin.16	228928	30	29046	3.01	1.46	2.32	2.21	2.83	3.42	2.17	1.29	5847		316	5	35.42 (294 aa)	Haloquadratum walsbyi
bin.113	211094	49	9919	3.34	1.46	2.28	2.18	2.4	3.09	2.66	1.45			305	18	45.13 (201 aa)	Agrobacterium phage Atu_ph07
bin.15	728359	207	7962	3.06	1.48	2.36	2.17	2.76	3.35	2.08	1.26			730	65	49.15 (332 aa)	Leptolyngbya valderiana	k__Bacteria	16.67			GCA_005798965.1	83.04	0.53	d__Bacteria;p__Planctomycetota;c__Phycisphaerae;o__Phycisphaerales;f__SM1A02;g__SYIB01;s__SYIB01 sp005798965
bin.17	317374	94	7421	2.9	1.42	2.22	2.14	2.64	3.19	2.48	1.38			362	28	57.92 (279 aa)	Ruficoccus amylovorans	k__Bacteria	16.26	0.71	50	GCA_004293385.1	90.62	0.51	d__Bacteria;p__Verrucomicrobiota;c__Verrucomicrobiae;o__Opitutales;f__UBA953;g__UBA953;s__UBA953 sp004293385
bin.25	2025625	407	21170	3.54	1.51	2.77	2.1	2.03	2.77	1.41	1.07			2472	272	76.10 (283 aa)	Cyanobium sp. FACHB-13342	p__Cyanobacteria	65.56	8.03	20
bin.18	210228	29	33501	2.95	1.44	2.25	2.1	2.58	3.1	2.35	1.36	96327	6968	322	24	63.88 (101 aa)	Synechococcus phage S-PM2
bin.26	325750	61	17770	3.47	1.49	2.73	2.06	2.07	2.82	1.45	1.09	20661	32127	470	31	42.89 (310 aa)	Agrobacterium phage Atu_ph07
bin.20	526439	104	38125	2.77	1.26	2.22	2.05	2.09	2.9	2.75	1.38			625	555	99.71 (284 aa)	Candidatus Methylopumilus universalis	c__Betaproteobacteria	50.5	1.51	80	GCF_006365315.1	98.72	1	d__Bacteria;p__Proteobacteria;c__Gammaproteobacteria;o__Burkholderiales;f__Methylophilaceae;g__Methylopumilus;s__Methylopumilus universalis
bin.28	228397	30	25755	3.4	1.49	2.72	2.04	2.08	2.74	1.52	1.12			338	27	38.47 (284 aa)	Haloquadratum walsbyi
bin.27	281775	66	9795	3.41	1.49	2.7	2.03	2.06	2.76	1.52	1.12			411	4	43.20 (215 aa)	Synechococcus phage S-SM2
bin.32	906050	194	19055	2.96	1.42	2.62	2.03	2.05	2.56	1.46	1.09			1038	50	68.93 (383 aa)	Quisquiliibacterium sp. CC-CFT501	c__Betaproteobacteria	60.04	1.75	20	GCA_002293155.1	98.98	0.96	d__Bacteria;p__Proteobacteria;c__Gammaproteobacteria;o__Burkholderiales;f__Burkholderiaceae;g__UBA954;s__UBA954 sp002293155
bin.114	535422	92	21711	3.09	1.38	2.19	2.02	2.4	2.93	2.91	1.58			722	6	30.37 (399 aa)	Haloquadratum walsbyi
bin.33	249235	17	41925	2.95	1.41	2.61	2.02	2.05	2.54	1.47	1.1	25503		307	5	28.68 (583 aa)	Sphingomonas phage PAU
bin.31	531933	147	10791	3	1.39	2.49	2.01	2.15	2.68	1.62	1.12			582	9	48.47 (326 aa)	Vicingus serpentipes	k__Bacteria	18.97
bin.14	203588	10	70460	3.02	1.41	2.27	1.98	2.29	2.81	2.75	1.52			360	5	56.06 (156 aa)	Flavobacterium psychrophilum
bin.22	299724	26	37247	2.69	1.22	2.3	1.98	2.03	2.82	2.55	1.33			388	6	33.37 (408 aa)	Haloquadratum walsbyi
bin.29	919660	154	23975	3.22	1.46	2.62	1.96	2.17	2.78	1.7	1.15			1033	146	65.39 (330 aa)	Candidatus Planktophila vernalis	k__Bacteria	58.19
bin.3	317703	16	65369	3.21	1.46	2.63	1.96	2.18	2.79	1.72	1.16	171659		400	30	41.95 (342 aa)	Agrobacterium phage Atu_ph07
bin.13	340559	11	108227	3.01	1.4	2.26	1.96	2.3	2.8	2.77	1.52	236236		450	27	43.71 (301 aa)	Agrobacterium phage Atu_ph07	k__Bacteria
bin.12	280025	65	15717	2.98	1.39	2.25	1.95	2.28	2.78	2.75	1.51	29423	8601	402	30	45.40 (269 aa)	Agrobacterium phage Atu_ph07
bin.21	285178	87	6773	2.67	1.2	2.28	1.95	2	2.78	2.51	1.31			323	70	56.92 (357 aa)	Fluviicola sp. SGL-29	k__Bacteria	20.75			GCA_002293045.1	95.22	0.94	d__Bacteria;p__Bacteroidota;c__Bacteroidia;o__Flavobacteriales;f__Crocinitomicaceae;g__UBA952;s__UBA952 sp002293045
bin.2	863634	222	9675	2.66	1.2	2.15	1.94	1.98	2.78	2.48	1.3			887	54	62.20 (334 aa)	Terrimonas sp. YJ03	k__Bacteria	39.66			GCA_005788265.1	81.56	0.62	d__Bacteria;p__Bacteroidota;c__Bacteroidia;o__Chitinophagales;f__Chitinophagaceae;g__SXYR01;s__SXYR01 sp005788265
bin.30	264280	62	16935	3.14	1.44	2.59	1.92	2.18	2.75	1.79	1.19	16935	41525	324	26	44.86 (257 aa)	Agrobacterium phage Atu_ph07	k__Bacteria
bin.91	267011	37	20459	2.57	1.43	2.52	1.91	1.71	1.77	2.05	1.3			413	20	39.09 (267 aa)	Haloquadratum walsbyi
bin.9	900504	235	9815	2.56	1.42	2.5	1.91	1.7	1.77	2.03	1.28			907	22	49.11 (408 aa)	Salibacter halophilus	k__Bacteria	26.88
bin.90	245137	47	28908	2.58	1.43	2.51	1.9	1.7	1.77	2.04	1.29			331	7	28.90 (504 aa)	Sphingomonas phage PAU
bin.93	280010	39	79312	2.51	1.45	2.56	1.9	1.69	1.76	1.98	1.26	85947	10507	431	21	44.74 (263 aa)	Agrobacterium phage Atu_ph07	k__Bacteria
bin.92	438403	132	6620	2.52	1.46	2.55	1.89	1.69	1.75	2	1.27			537	102	61.99 (269 aa)	Ilumatobacter fluminis	k__Bacteria	23.39	0.31		GCA_005787785.1	92.45	0.84	d__Bacteria;p__Actinobacteriota;c__Acidimicrobiia;o__Acidimicrobiales;f__Ilumatobacteraceae;g__F1-20-MAGs119;s__F1-20-MAGs119 sp005787785
bin.94	249134	26	38436	2.51	1.45	2.55	1.89	1.7	1.76	1.99	1.27	92277	8738	318	29	40.81 (333 aa)	Agrobacterium phage Atu_ph07	k__Bacteria
bin.95	251388	72	13060	2.51	1.46	2.53	1.88	1.7	1.75	1.96	1.26	3002	23452	411	25	36.66 (224 aa)	Haloquadratum walsbyi
bin.23	524696	134	16719	2.76	1.25	2.3	1.87	1.95	2.63	2.21	1.24	32394	17836	709	15	55.28 (428 aa)	Prochlorococcus phage P-SSM2		4.17
bin.35	890054	239	9544	3.06	1.47	2.63	1.86	1.87	2.19	1.25	0.92			1014	59	69.17 (336 aa)	Aquincola tertiaricarbonis	k__Bacteria	17.76
bin.37	320449	16	108478	3.05	1.49	2.65	1.86	1.87	2.17	1.25	0.91	200517		402	25	45.59 (301 aa)	Agrobacterium phage Atu_ph07	k__Bacteria	1.92
bin.36	273273	52	13707	3.07	1.49	2.64	1.85	1.87	2.17	1.24	0.91			380	6	30.07 (360 aa)	Sphingomonas phage PAU
bin.87	260750	47	20112	2.65	1.46	2.6	1.85	1.71	1.77	2.14	1.23	12433	8196	391	7	49.40 (149 aa)	Streptomyces phage BillNye
bin.89	226172	49	11320	2.64	1.47	2.58	1.85	1.73	1.78	2.13	1.25	2872	18354	333	20	38.80 (249 aa)	Haloquadratum walsbyi
bin.86	387356	116	9155	2.63	1.45	2.59	1.85	1.71	1.77	2.16	1.23			490	90	59.31 (253 aa)	Ilumatobacter fluminis	k__Bacteria	21.94
bin.96	587466	167	7483	2.48	1.43	2.49	1.85	1.68	1.77	2.01	1.26			643	52	59.78 (354 aa)	Terrimonas sp. YJ03	k__Bacteria	28.45			GCA_005788265.1	97.76	0.78	d__Bacteria;p__Bacteroidota;c__Bacteroidia;o__Chitinophagales;f__Chitinophagaceae;g__SXYR01;s__SXYR01 sp005788265
bin.88	302157	71	15136	2.63	1.46	2.58	1.84	1.73	1.77	2.14	1.24			404	33	36.31 (275 aa)	Haloquadratum walsbyi
bin.97	208781	57	7853	2.47	1.42	2.48	1.84	1.69	1.78	2.02	1.26	3966	19866	293	2	33.95 (268 aa)	Haloquadratum walsbyi
bin.24	1848877	360	20892	3.07	1.33	2.49	1.83	1.9	2.89	1.64	1.12			2002	213	61.64 (327 aa)	Povalibacter uvarum	c__Gammaproteobacteria	64.57	4.94	23.08	GCA_002292945.1	98.65	0.9	d__Bacteria;p__Proteobacteria;c__Gammaproteobacteria;o__Steroidobacterales;f__Steroidobacteraceae;g__UBA964;s__UBA964 sp002292945
bin.84	257191	27	58856	2.66	1.45	2.59	1.83	1.72	1.79	2.2	1.25	9176	2530	318	4	29.27 (491 aa)	Haloquadratum walsbyi
bin.85	221920	22	63185	2.66	1.45	2.59	1.83	1.72	1.8	2.21	1.25	16438		342	20	42.36 (268 aa)	Haloquadratum walsbyi
bin.98	294217	49	29763	2.48	1.43	2.49	1.83	1.69	1.77	2	1.25			419	30	42.48 (346 aa)	Agrobacterium phage Atu_ph07
bin.8	727065	176	16936	2.69	1.46	2.58	1.82	1.71	1.81	2.17	1.23			877	165	64.53 (267 aa)	Ilumatobacteraceae	k__Bacteria	45.08			GCA_005793215.1	84.33	0.7	d__Bacteria;p__Actinobacteriota;c__Acidimicrobiia;o__Acidimicrobiales;f__Ilumatobacteraceae;g__F1-60-MAGs027;s__F1-60-MAGs027 sp005793215
bin.82	233529	47	19111	2.65	1.44	2.57	1.82	1.71	1.79	2.19	1.24			313	2	39.40 (220 aa)	Acanthamoeba polyphaga mimivirus		4.17
bin.83	317248	6	174983	2.65	1.44	2.58	1.82	1.71	1.79	2.19	1.24	196737		441	35	42.81 (314 aa)	Agrobacterium phage Atu_ph07
bin.99	207364	17	42623	2.48	1.43	2.48	1.82	1.69	1.77	2.01	1.26	42623	3244	258	24	39.69 (296 aa)	Haloquadratum walsbyi
bin.80	227699	44	29577	2.68	1.46	2.57	1.81	1.71	1.8	2.19	1.24	8006	29732	331	17	42.59 (228 aa)	Agrobacterium phage Atu_ph07
bin.81	207768	41	10157	2.66	1.45	2.56	1.81	1.71	1.79	2.21	1.25	8187	6522	286	6	36.20 (244 aa)	Haloquadratum walsbyi
bin.34	2071433	454	23577	3.16	1.53	2.58	1.8	1.93	2.28	1.36	0.99			2287	245	62.74 (317 aa)	Povalibacter uvarum	c__Gammaproteobacteria	61.38	16.36	19.05	GCA_002292945.1	78.62	0.3	d__Bacteria;p__Proteobacteria;c__Gammaproteobacteria;o__Steroidobacterales;f__Steroidobacteraceae;g__UBA964;s__UBA964 sp002292945
bin.19	1045097	254	15855	2.63	1.27	2.26	1.79	2.12	3.17	3.04	1.52			1136	362	78.18 (329 aa)	Algoriphagus sp. AK58	k__Bacteria	30.49	0.16	100	GCA_005788235.1	82.73	0.69	d__Bacteria;p__Bacteroidota;c__Bacteroidia;o__Cytophagales;f__Cyclobacteriaceae;g__Algoriphagus;s__Algoriphagus sp005788235
bin.39	266941	43	16134	2.92	1.44	2.57	1.79	1.82	2.1	1.36	0.99			367	22	44.23 (271 aa)	Agrobacterium phage Atu_ph07
bin.42	222372	25	28668	2.88	1.45	2.6	1.79	1.84	2.09	1.38	1			275	23	37.96 (289 aa)	Haloquadratum walsbyi
bin.78	1719045	175	43224	2.76	1.43	2.54	1.79	1.69	1.79	2.14	1.26			1675	358	69.58 (384 aa)	Terrimonas ferruginea	p__Bacteroidetes	86.75	1.36	80	GCA_005791465.1	97.22	0.82	d__Bacteria;p__Bacteroidota;c__Bacteroidia;o__Chitinophagales;f__Chitinophagaceae;g__JJ008;s__JJ008 sp005791465
bin.79	235302	40	20868	2.75	1.43	2.52	1.79	1.7	1.79	2.16	1.27	20868	17830	306	18	44.18 (316 aa)	Agrobacterium phage Atu_ph07
bin.40	236351	31	43467	2.9	1.43	2.56	1.78	1.85	2.11	1.4	1.02	101997	26635	290	50	58.72 (414 aa)	Synechococcus phage S-SSM7
bin.41	273098	76	6847	2.87	1.45	2.59	1.78	1.83	2.08	1.37	0.99			396	7	39.60 (224 aa)	Haloquadratum walsbyi
bin.73	821005	217	11966	2.68	1.39	2.49	1.78	1.66	1.78	2.09	1.21			893	71	54.34 (294 aa)	Ruficoccus amylovorans	k__Bacteria	15.25
bin.74	297055	11	59441	2.68	1.4	2.49	1.78	1.66	1.78	2.09	1.21	59441		259	3	35.53 (164 aa)	Candidatus Pelagibacter ubique
bin.75	242291	26	33988	2.67	1.39	2.49	1.78	1.66	1.78	2.12	1.22	26903	8658	343	27	39.44 (276 aa)	Haloquadratum walsbyi
bin.38	696991	198	9553	2.94	1.43	2.55	1.77	1.81	2.08	1.35	0.97			732	254	77.76 (352 aa)	Algoriphagus sp. AK58	k__Bacteria	29.31			GCA_005788235.1	81.56	0.71	d__Bacteria;p__Bacteroidota;c__Bacteroidia;o__Cytophagales;f__Cyclobacteriaceae;g__Algoriphagus;s__Algoriphagus sp005788235
bin.4	437585	67	25808	2.88	1.42	2.54	1.77	1.84	2.1	1.39	1	19577	24040	635	36	42.73 (357 aa)	Agrobacterium phage Atu_ph07	k__Bacteria
bin.76	290034	50	15650	2.69	1.4	2.49	1.77	1.67	1.78	2.09	1.23			422	25	44.47 (277 aa)	Agrobacterium phage Atu_ph07	k__Bacteria
bin.71	310483	26	48395	2.78	1.44	2.59	1.76	1.69	1.83	2.14	1.15	83555	3402	391	29	44.81 (276 aa)	Agrobacterium phage Atu_ph07	k__Bacteria	2.04
bin.70	2260955	388	33698	2.79	1.43	2.58	1.75	1.68	1.83	2.15	1.15			2346	1749	81.63 (289 aa)	Rariglobus hedericola	k__Bacteria	74.59	3.56	75	GCA_002382525.1	81	0.53	d__Bacteria;p__Verrucomicrobiota;c__Verrucomicrobiae;o__Opitutales;f__Opitutaceae;g__IMCC26134;s__IMCC26134 sp002382525
bin.44	339271	110	4763	2.94	1.37	2.45	1.74	1.75	2	1.35	0.93			345	13	50.24 (290 aa)	Anatilimnocola aggregata		4.17
bin.72	361504	87	15610	2.75	1.43	2.56	1.74	1.68	1.82	2.17	1.17	15610	16767	503	4	52.80 (351 aa)	Jiulongibacter sediminis
bin.77	290288	89	6038	2.71	1.4	2.49	1.74	1.66	1.76	2.07	1.22			356	18	70.67 (290 aa)	Lacisediminimonas profundi	k__Bacteria	12.23
bin.43	743354	215	11723	3	1.39	2.49	1.7	1.77	2.01	1.4	0.96			866	143	98.77 (213 aa)	Nostocales	k__Bacteria	13.79
bin.46	264384	27	36375	2.84	1.32	2.37	1.69	1.71	1.95	1.44	0.99	19271	4974	436	17	45.93 (347 aa)	Agrobacterium phage Atu_ph07
bin.69	1535090	292	23323	2.9	1.35	2.49	1.68	1.61	1.83	1.97	1.23			1564	18	45.25 (472 aa)	Vicingus serpentipes	k__Bacteria	77.05	1.21	40	GCA_002293105.1	98.82	0.86	d__Bacteria;p__Bacteroidota;c__Bacteroidia;o__NS11-12g;f__UBA955;g__UBA955;s__UBA955 sp002293105
bin.53	335169	84	13173	2.87	1.32	2.3	1.68	1.66	1.89	1.46	1			413	152	84.12 (268 aa)	Candidatus Nanopelagicus limnes	k__Bacteria	29.31	3.45	50	GCA_001437855.1	78.11	0.41	d__Bacteria;p__Actinobacteriota;c__Actinomycetia;o__Nanopelagicales;f__Nanopelagicaceae;g__Nanopelagicus;s__Nanopelagicus sp001437855
bin.45	820194	196	12234	2.83	1.31	2.36	1.68	1.71	1.94	1.43	0.98			890	181	56.12 (339 aa)	Phaeocystidibacter luteus	k__Bacteria	44.93	0.54		GCA_003451355.1	89.71	0.74	d__Bacteria;p__Bacteroidota;c__Bacteroidia;o__Flavobacteriales;f__Schleiferiaceae;g__TMED14;s__TMED14 sp003451355
bin.7	261325	51	19535	2.88	1.36	2.49	1.67	1.61	1.82	2	1.24			321	3	28.70 (339 aa)	Haloquadratum walsbyi		4.17
bin.52	728118	209	9063	2.83	1.3	2.26	1.65	1.64	1.86	1.42	0.98			856	104	75.66 (261 aa)	Roseomonas sp. MO17	k__Bacteria	10.25
bin.48	247541	8	61708	2.8	1.29	2.34	1.65	1.69	1.92	1.49	1.01	145440		255	7	33.03 (350 aa)	Haloquadratum walsbyi
bin.47	308443	92	8351	2.79	1.29	2.33	1.65	1.69	1.92	1.48	1.01			348	60	67.09 (298 aa)	Terrimonas ferruginea	k__Bacteria	11.21
bin.55	260962	65	20507	2.98	1.34	2.37	1.64	1.63	1.85	1.44	1.01			306	213	83.24 (290 aa)	Candidatus Nanopelagicus limnes	k__Bacteria	17.24			GCA_000294575.1	95.01	0.81	d__Bacteria;p__Actinobacteriota;c__Actinomycetia;o__Nanopelagicales;f__Nanopelagicaceae;g__Nanopelagicus;s__Nanopelagicus sp000294575
bin.51	315534	96	6531	2.76	1.3	2.28	1.64	1.67	1.87	1.52	0.98			366	99	66.30 (286 aa)	Rariglobus hedericola
bin.54	698675	173	9144	2.96	1.33	2.35	1.63	1.63	1.85	1.42	1			828	657	81.98 (275 aa)	Polynucleobacter acidiphobus	k__Bacteria	39.58			GCA_002292975.1	98.69	0.91	d__Bacteria;p__Proteobacteria;c__Gammaproteobacteria;o__Burkholderiales;f__Burkholderiaceae;g__Polynucleobacter;s__Polynucleobacter sp002292975
bin.68	306868	54	29957	2.84	1.41	2.55	1.63	1.58	1.76	1.81	1.16	42163	6027	455	31	44.96 (270 aa)	Agrobacterium phage Atu_ph07	k__Bacteria
bin.49	219786	66	6122	2.82	1.31	2.31	1.63	1.67	1.89	1.46	0.99			240	13	56.28 (363 aa)	Ignavibacterium album	k__Bacteria	8.01
bin.61	1086176	183	29158	2.75	1.39	2.48	1.63	1.57	1.73	1.66	1.1	31832	33539	1424	16	30.51 (454 aa)	Haloquadratum walsbyi
bin.62	337676	5	218838	2.75	1.39	2.48	1.63	1.57	1.74	1.66	1.1	326182	7792	449	3	39.20 (200 aa)	Streptomyces phage Comrade
bin.65	211247	34	17440	2.87	1.42	2.52	1.62	1.56	1.74	1.76	1.12	6591	15175	329	3	45.27 (307 aa)	Synechococcus phage S-SSM7
bin.5	588840	93	29640	2.79	1.31	2.3	1.62	1.7	1.92	1.52	1.02			677	13	34.92 (303 aa)	Haloquadratum walsbyi		4.17	4.17
bin.59	274178	28	27871	2.72	1.36	2.43	1.62	1.51	1.68	1.53	1.03	42235	25180	373	22	39.52 (326 aa)	Haloquadratum walsbyi
bin.67	373651	73	19486	2.86	1.42	2.52	1.61	1.57	1.74	1.79	1.15			434	173	80.10 (293 aa)	Candidatus Nanopelagicus abundans	k__Bacteria	40.52			GCA_001437855.1	95.11	0.83	d__Bacteria;p__Actinobacteriota;c__Actinomycetia;o__Nanopelagicales;f__Nanopelagicaceae;g__Nanopelagicus;s__Nanopelagicus sp001437855
bin.64	1077825	187	27826	2.85	1.41	2.51	1.61	1.56	1.74	1.75	1.12	27826		1170	108	61.41 (331 aa)	Povalibacter uvarum	k__Bacteria	20.69
bin.50	290006	61	11956	2.82	1.32	2.32	1.61	1.68	1.89	1.48	1.01			425	4	32.25 (173 aa)	Haloquadratum walsbyi
bin.63	242517	76	5644	2.77	1.38	2.46	1.61	1.56	1.75	1.71	1.12			268	4	51.27 (397 aa)	Owenweeksia hongkongensis	p__Bacteroidetes	10.03	0.02	100
bin.58	1911771	302	36334	2.7	1.36	2.42	1.61	1.51	1.68	1.52	1.03			1814	118	50.21 (355 aa)	Ignavibacterium album	k__Bacteria	79.74	0.82		GCA_005788035.1	87.73	0.83	d__Bacteria;p__Bacteroidota;c__Kapabacteria;o__Kapabacteriales;f__UBA961;g__UBA961;s__UBA961 sp005788035
bin.60	201074	29	20991	2.68	1.35	2.42	1.61	1.53	1.7	1.58	1.05			289	4	37.10 (242 aa)	Haloquadratum walsbyi
bin.66	302975	91	6389	2.83	1.4	2.5	1.6	1.55	1.73	1.76	1.13			384	26	67.60 (263 aa)	Limnohabitans sp. TS-CS-82	k__Bacteria	10.34			GCA_005789825.1	79.18	0.51	d__Bacteria;p__Proteobacteria;c__Gammaproteobacteria;o__Burkholderiales;f__Burkholderiaceae;g__Limnohabitans;s__Limnohabitans sp005789825
bin.6	387949	44	26418	2.69	1.35	2.42	1.6	1.52	1.69	1.55	1.05	55925	9679	519	36	41.14 (400 aa)	Agrobacterium phage Atu_ph07	k__Bacteria
bin.56	1134198	275	10743	2.85	1.33	2.27	1.58	1.58	1.77	1.6	1.08			1138	72	50.74 (366 aa)	Ignavibacterium album	k__Bacteria	49.2	1.09	50	GCA_002293005.1	96.98	0.76	d__Bacteria;p__Bacteroidota;c__Kapabacteria;o__Kapabacteriales;f__UBA961;g__UBA961;s__UBA961 sp002293005
bin.57	574867	164	10520	2.83	1.31	2.31	1.55	1.57	1.75	1.66	1.1			659	537	98.30 (275 aa)	Limnohabitans sp. MMS-10A-178	k__Bacteria	12.93

## Sheet: secchi_2017
MetaBat2												Virsorter		Diamond most frequently matched taxonomy				Checkm				GTDBtk
Bin	Total contiglen	# contigs	N50	19_7_2017_S	23_8_2017_S	30_8_2017_S	27_9_2017_S	04_10_2017_S	19_7_2017_M	2_8_2017_M	9_8_2017_M	Virsorter dsDNAphage	Virsorter ssDNA	# predicted CDS in bin	# CDS matched	average % identity and length matched	Taxonomy	Marker Lineage	Completeness (%)	Contamination (%)	Strain Heterogeneity (%)	NCBI assembly or genome	closest placement ani (%)	closest placement af (fraction)	Classification
bin.198	786300	108	34755	15.65	31.43	32.8	14.35	3.11	0.48	3.18	0.97			927	882	97.27 (277 aa)	Candidatus Fonsibacter ubiquis	k__Bacteria	80.65	0.2	100	GCF_002688585.1	97.35	0.99	d__Bacteria;p__Proteobacteria;c__Alphaproteobacteria;o__Pelagibacterales;f__Pelagibacteraceae;g__Fonsibacter;s__Fonsibacter ubiquis
bin.248	292759	26	34545	6.08	30.66	29.79	8.56	2.79	0.18	1.37	0.35	38806		372	5	31.34 (553 aa)	Haloquadratum walsbyi
bin.61	362208	88	11640	4.28	8.93	20.88	4.29	0.72	0.07	1.18	0.32			443	67	73.25 (250 aa)	Candidatus Nanopelagicus limnes	o__Actinomycetales	26.82	0.53	100	GCA_003569145.1	94.39	0.87	d__Bacteria;p__Actinobacteriota;c__Actinomycetia;o__Nanopelagicales;f__Nanopelagicaceae;g__MAG-120802;s__MAG-120802 sp003569145
bin.56	235684	10	40875	1.7	27.07	20.23	2.65	0.74	0.07	0.47	0.17			370	17	40.00 (309 aa)	Haloquadratum walsbyi
bin.15	213414	1	213414	0.26	7.03	19.48	6.79	1.02	0	0.09	0.02	213287		260	3	70.47 (212 aa)	Ilumatobacter fluminis
bin.155	6696240	374	122916	7.11	16.43	15.77	7.11	5.31	1.82	11.37	5.51			5809	4078	96.62 (333 aa)	Limnoraphis robusta	p__Cyanobacteria	96.8	1.22	33.33	GCF_000972705.2	96.31	0.79	d__Bacteria;p__Cyanobacteria;c__Cyanobacteriia;o__Cyanobacteriales;f__Phormidiaceae;g__Lyngbya;s__Lyngbya robusta
bin.205	234738	11	49774	0.19	17.06	15.52	4.37	1.38	0.1	0.12	0.17	121744		300	22	40.15 (298 aa)	Haloquadratum walsbyi
bin.266	2822690	262	51390	2.57	11.59	12.26	0.48	0.09	0.11	1.5	0.26			2747	1914	81.94 (314 aa)	Rariglobus hedericola	k__Bacteria	88.26	1.37	100	GCA_002382525.1	81.69	0.51	d__Bacteria;p__Verrucomicrobiota;c__Verrucomicrobiae;o__Opitutales;f__Opitutaceae;g__IMCC26134;s__IMCC26134 sp002382525
bin.247	575798	17	204037	3.99	22.72	11.14	1.15	0.26	0.03	0.93	0.33	498982		771	14	51.94 (342 aa)	Streptomyces phage BillNye
bin.60	838560	96	47601	17.53	8.91	10.55	7.48	1.26	0.54	4.14	0.66			911	354	83.56 (310 aa)	Candidatus Nanopelagicus limnes	o__Actinomycetales	63.81	4.3	58.82	GCA_001437855.1	95.79	0.68	d__Bacteria;p__Actinobacteriota;c__Actinomycetia;o__Nanopelagicales;f__Nanopelagicaceae;g__Nanopelagicus;s__Nanopelagicus sp001437855
bin.255	313612	22	62469	6.13	13.08	10.13	5.4	1.65	0.12	0.89	0.16	145656	22817	411	22	39.78 (352 aa)	Haloquadratum walsbyi
bin.69	1196598	96	108102	0.62	3.97	8.42	1.08	0.14	0.01	0.21	0.05			1267	166	65.81 (362 aa)	Candidatus Planktophila vernalis	o__Actinomycetales	75.28	1.32	100
bin.195	251641	49	24207	6.53	13.23	7.37	1.26	0.43	0.16	0.93	0.34	64762	33575	398	24	47.93 (348 aa)	Pelagibacter phage HTVC008M
bin.233	228992	13	122815	0.66	6.79	7.3	1.24	0.31	0.02	0.24	0.17	164711	3324	280	5	47.18 (351 aa)	Streptomyces phage BillNye
bin.88	3283112	245	69967	1.54	4.32	7.19	2.81	1.47	1.86	2.31	3.91			3117	1411	64.78 (332 aa)	Terrimicrobium sacchariphilum	k__Bacteria	98.65	2.25		GCA_007280915.1	78.96	0.34	d__Bacteria;p__Verrucomicrobiota;c__Verrucomicrobiae;o__Chthoniobacterales;f__Terrimicrobiaceae;g__QYQL01;s__QYQL01 sp007280915
bin.127	211018	13	75679	7.03	7.83	6.71	1.83	0.96	0.27	3.14	0.35	54636		254	20	39.26 (316 aa)	Haloquadratum walsbyi
bin.8	310876	76	9145	15.16	4.7	6.62	5.64	1.23	0.97	4.92	0.86			369	243	79.58 (279 aa)	Candidatus Planktophila vernalis	k__Bacteria	18.89			GCA_001438925.1	78.99	0.48	d__Bacteria;p__Actinobacteriota;c__Actinomycetia;o__Nanopelagicales;f__Nanopelagicaceae;g__Planktophila;s__Planktophila sp001438925
bin.237	1722446	124	77458	17.3	5.83	6.61	0.31	0.09	0.32	0.86	0.25			1630	353	69.04 (400 aa)	Terrimonas ferruginea	p__Bacteroidetes	89.41	0.99	100	GCA_005791465.1	97.45	0.87	d__Bacteria;p__Bacteroidota;c__Bacteroidia;o__Chitinophagales;f__Chitinophagaceae;g__JJ008;s__JJ008 sp005791465
bin.147	803712	94	45086	4.12	3.57	6.59	7.79	0.83	0.6	2.6	0.62			911	827	99.78 (294 aa)	Candidatus Methylopumilus universalis	c__Betaproteobacteria	74.93	1.28	75	GCF_006365315.1	98.44	0.99	d__Bacteria;p__Proteobacteria;c__Gammaproteobacteria;o__Burkholderiales;f__Methylophilaceae;g__Methylopumilus;s__Methylopumilus universalis
bin.73	702378	136	42892	8.43	4.43	6.51	9.62	7.79	4.62	8.78	4.38			860	560	96.12 (282 aa)	Candidatus Nanopelagicus limnes	k__Bacteria	51.72	4.31	100	GCA_003569185.1	97.24	0.59	d__Bacteria;p__Actinobacteriota;c__Actinomycetia;o__Nanopelagicales;f__Nanopelagicaceae;g__Nanopelagicus;s__Nanopelagicus sp003569185
bin.92	554580	125	37805	0.65	1.72	6.09	3.34	0.74	0.31	0.77	0.28			679	133	66.38 (262 aa)	Ilumatobacteraceae	k__Bacteria	39.32	0.09	100
bin.150	426586	91	12643	11.47	6.38	6.08	3.49	5.63	3.97	6.6	3.09			510	445	88.52 (271 aa)	Candidatus Fonsibacter ubiquis	k__Bacteria	48.19	4.82	100	GCA_000371825.1	96.94	0.64	d__Bacteria;p__Proteobacteria;c__Alphaproteobacteria;o__Pelagibacterales;f__Pelagibacteraceae;g__Fonsibacter;s__Fonsibacter sp000371825
bin.31	538998	31	128592	1.25	12.14	5.77	1.31	0.31	0.02	0.22	0.11	333083		692	52	42.85 (340 aa)	Agrobacterium phage Atu_ph07
bin.125	352369	10	88713	10.13	13.73	5.64	1.09	0.28	0.06	2.16	0.41	151698		479	23	42.57 (386 aa)	Agrobacterium phage Atu_ph07
bin.39	298041	39	40064	9.11	6.96	5.64	1.3	0.68	0.17	1.88	0.27	23134	6704	413	27	39.43 (358 aa)	Haloquadratum walsbyi
bin.79	1943250	201	65045	1.46	2.55	4.92	2.62	0.25	0.3	0.38	0.27			1833	18	43.67 (513 aa)	Vicingus serpentipes	k__Bacteria	91.53	0.55	100	GCA_002293105.1	98.91	0.82	d__Bacteria;p__Bacteroidota;c__Bacteroidia;o__NS11-12g;f__UBA955;g__UBA955;s__UBA955 sp002293105
bin.196	277575	16	78008	1.68	7.37	4.86	0.88	0.36	0.03	0.4	0.09	165937	3078	417	19	38.21 (403 aa)	Streptomyces sp. BK022
bin.221	4002464	545	62967	0.06	1.96	4.81	0.06	0.01	0	0.05	0.02	15051		3485	1049	67.77 (366 aa)	Opitutus sp. ER46	k__Bacteria	82.95	3.65	12.5
bin.85	1843234	408	17262	1.68	2.8	4.68	0.07	0.09	0.14	0.32	0.23			1869	185	50.47 (342 aa)	Leptolyngbya valderiana	k__Bacteria	69.89	1.55	20	GCA_005798965.1	84.32	0.62	d__Bacteria;p__Planctomycetota;c__Phycisphaerae;o__Phycisphaerales;f__SM1A02;g__SYIB01;s__SYIB01 sp005798965
bin.175	1234568	208	60766	0.03	10.61	4.43	0.52	0.12	0.02	0.01	0.18			1579	10	38.66 (602 aa)	Lentimicrobium saccharophilum	k__Bacteria	17.76
bin.74	296043	82	14104	1.22	1.27	4.42	2.11	0.77	0.29	1.48	0.23			375	7	48.64 (287 aa)	Thermomicrobium roseum	k__Bacteria	22.53	2.4		GCA_003476885.1	94.18	0.67	d__Bacteria;p__Chloroflexota;c__Ellin6529;o__CSP1-4;f__UBA10416;g__UBA10416;s__UBA10416 sp003476885
bin.75	850795	184	32103	0.48	0.93	4.32	0.98	0.2	0.05	0.14	0.03			1009	22	51.74 (247 aa)	Tepidiforma bonchosmolovskayae	k__Bacteria	57.77	3.67	75	GCA_003670455.1	88.72	0.63	d__Bacteria;p__Chloroflexota;c__Ellin6529;o__CSP1-4;f__UBA10416;g__UBA10416;s__UBA10416 sp003670455
bin.95	1689321	460	11075	0.44	1.51	4.15	1.02	0.59	0.21	0.78	0.44			1943	789	98.40 (282 aa)	Microcystis aeruginosa	p__Cyanobacteria	37.75	0.95		GCA_002282955.1	95.57	0.72	d__Bacteria;p__Cyanobacteria;c__Cyanobacteriia;o__Cyanobacteriales;f__Microcystaceae;g__Microcystis;s__Microcystis wesenbergii
bin.30	824183	184	14562	1.19	1.96	4.05	2.37	0.25	0.17	0.54	0.15			977	187	62.13 (299 aa)	Ilumatobacter fluminis	k__Bacteria	32.48			GCA_001438985.1	79.22	0.39	d__Bacteria;p__Actinobacteriota;c__Acidimicrobiia;o__Acidimicrobiales;f__Ilumatobacteraceae;g__UBA3006;s__UBA3006 sp001438985
bin.18	236487	31	18397	4.5	4.31	3.69	7.18	10.77	3.89	7.41	3.86	7208	2674	301	5	31.24 (398 aa)	Haloquadratum walsbyi
bin.168	592418	100	74770	0.24	2.47	3.65	1.15	0.37	0.06	0.09	0.07	74770	32314	783	8	32.77 (445 aa)	Haloquadratum walsbyi
bin.87	300529	16	68847	2.08	2.7	3.62	2.5	0.92	0.09	0.72	0.15	86083		383	7	31.43 (375 aa)	Haloquadratum walsbyi		4.17
bin.118	695590	159	39270	0.16	1.14	3.62	0.38	0.15	0.01	0.09	0.05			855	25	49.17 (337 aa)	Candidatus Nucleicultrix amoebiphila	k__Bacteria	48.78
bin.134	1300458	286	16248	0.56	1.21	3.52	0.51	0.04	0.02	0.05	0.02			1360	88	59.91 (324 aa)	Terrimonas sp. YJ03	k__Bacteria	49.08			GCA_005788265.1	96.71	0.75	d__Bacteria;p__Bacteroidota;c__Bacteroidia;o__Chitinophagales;f__Chitinophagaceae;g__SXYR01;s__SXYR01 sp005788265
bin.136	289089	14	166938	4.02	6.11	3.44	0.73	0.27	0.03	0.79	0.17	226929		412	15	47.43 (390 aa)	Pelagibacter phage HTVC008M
bin.66	454557	60	85180	1.56	3.27	3.44	3.01	1.46	0.23	0.77	0.23	85180	23505	554	11	32.13 (500 aa)	Haloquadratum walsbyi		4.17
bin.227	347124	4	203435	3.53	6.31	3.42	0.76	0.21	0.03	0.7	0.16	341859		457	34	42.06 (321 aa)	Agrobacterium phage Atu_ph07
bin.268	466433	121	13189	2.29	2.92	3.41	1.02	0.65	0.59	0.91	0.47			615	408	87.29 (247 aa)	Candidatus Fonsibacter ubiquis	k__Bacteria	30.66			GCA_000510845.1	96.31	0.58	d__Bacteria;p__Proteobacteria;c__Alphaproteobacteria;o__Pelagibacterales;f__Pelagibacteraceae;g__Fonsibacter;s__Fonsibacter sp000510845
bin.234	992911	266	15529	1.11	0.67	3.41	0.4	0.26	0.2	0.85	0.15	58013	26031	1186	59	53.32 (262 aa)	Leptolyngbya valderiana	k__Bacteria	27.14	1.42
bin.178	256797	17	64991	2.93	4.36	3.38	0.88	0.37	0.12	0.95	0.23	97299		311	4	30.75 (618 aa)	Haloquadratum walsbyi
bin.128	761999	166	22636	0.77	1.29	3.36	1.52	1.66	1.12	3.28	1.23			881	16	56.21 (287 aa)	Tepidiforma bonchosmolovskayae	k__Bacteria	54.61	3.86	37.5	GCA_003670475.1	91.46	0.76	d__Bacteria;p__Chloroflexota;c__Ellin6529;o__CSP1-4;f__UBA10416;g__UBA10416;s__UBA10416 sp003670475
bin.219	324294	31	57667	7.72	4.69	3.29	2.28	1.72	0.76	3.54	0.83	19438	6960	425	4	36.17 (375 aa)	Haloquadratum walsbyi
bin.35	218777	25	32188	1.76	3.72	3.26	0.78	0.26	0.05	0.41	0.09	32188		265	3	35.63 (489 aa)	Haloquadratum walsbyi		4.17
bin.12	568694	165	15915	0.51	2.8	3.25	0.26	0.2	0.4	0.95	0.49	15915	17629	795	54	87.45 (270 aa)	Microcystis aeruginosa	k__Bacteria	6.55
bin.34	1147344	133	53284	4.26	3.74	3.24	2	0.97	0.28	1.7	0.35	186391	25289	1516	17	30.74 (521 aa)	Haloquadratum walsbyi
bin.214	373767	30	169673	2.68	8.59	3.16	0.99	0.55	0.14	0.85	0.24	215462	4739	500	50	36.61 (296 aa)	Haloquadratum walsbyi
bin.218	258401	13	41676	2.02	2.16	3.1	1.25	0.5	0.1	0.81	0.14	88694		302	7	27.23 (558 aa)	Sphingomonas phage PAU
bin.174	1018244	201	33937	6.44	1.92	3.06	0.63	0.05	0.03	1.99	0.22			1208	216	64.76 (293 aa)	Ilumatobacteraceae	k__Bacteria	71.63	0.85	100	GCA_005793215.1	84.61	0.7	d__Bacteria;p__Actinobacteriota;c__Acidimicrobiia;o__Acidimicrobiales;f__Ilumatobacteraceae;g__F1-60-MAGs027;s__F1-60-MAGs027 sp005793215
bin.177	568829	92	30896	4.83	3.09	2.95	2.73	0.52	0.16	1.26	0.25			658	256	79.49 (291 aa)	Candidatus Nanopelagicus abundans	o__Actinomycetales	45.39	4.65	42.86	GCA_001437855.1	81.19	0.43	d__Bacteria;p__Actinobacteriota;c__Actinomycetia;o__Nanopelagicales;f__Nanopelagicaceae;g__Nanopelagicus;s__Nanopelagicus sp001437855
bin.261	258670	6	88402	1.65	4.13	2.93	1.96	0.82	0.16	0.54	0.19	157636		327	23	40.18 (368 aa)	Agrobacterium phage Atu_ph07
bin.179	379628	111	18946	0.45	0.91	2.93	0.53	0.24	0.02	0.3	0.32	29857	5722	442	18	59.07 (367 aa)	Steroidobacter sp. S1-65	k__Bacteria	8.62
bin.82	375518	38	56962	1.1	8.56	2.87	0.69	0.08	0.02	0.2	0.1	57534	9042	546	36	43.91 (312 aa)	Agrobacterium phage Atu_ph07
bin.130	502627	137	10064	0.16	1.63	2.84	0.22	0.02	0	0.05	0.02			581	53	61.21 (327 aa)	Povalibacter uvarum	k__Bacteria	6.66
bin.9	912338	183	26262	3.58	2.15	2.79	2.32	0.67	0.38	1.43	0.4			1064	644	85.78 (290 aa)	Candidatus Nanopelagicus limnes	k__Bacteria	54.11	12.07	25	GCA_000294575.1	94.91	0.67	d__Bacteria;p__Actinobacteriota;c__Actinomycetia;o__Nanopelagicales;f__Nanopelagicaceae;g__Nanopelagicus;s__Nanopelagicus sp000294575
bin.123	1260444	141	336339	3.21	5.17	2.79	1.11	0.52	0.31	0.58	0.34	492360	55778	1630	112	41.59 (355 aa)	Agrobacterium phage Atu_ph07
bin.10	247779	27	25589	2.15	2.97	2.74	0.39	0.2	0.06	0.56	0.12			329	3	33.90 (216 aa)	Candidatus Pelagibacter ubique
bin.20	203377	3	138949	0.01	12.14	2.72	0.11	0.02	0.01	0	0.01			245	4	29.25 (711 aa)	Desulfovibrio sp. An276	k__Bacteria	0.63
bin.165	331903	95	7476	0.21	0.57	2.63	0.57	0.03	0.07	0.36	0.08			405	65	77.40 (265 aa)	Limnohabitans sp. TS-CS-82	o__Burkholderiales	14.09			GCA_005786815.1	92.91	0.63	d__Bacteria;p__Proteobacteria;c__Gammaproteobacteria;o__Burkholderiales;f__Burkholderiaceae;g__Limnohabitans;s__Limnohabitans sp005786815
bin.242	4758544	844	21334	1.38	1.28	2.62	0.21	0.3	0.04	0.85	0.38			4290	1993	62.88 (356 aa)	Pirellula sp. SH-Sr6A	k__Bacteria	89.34	8.22	70	GCA_003671195.1	79.27	0.3	d__Bacteria;p__Planctomycetota;c__Planctomycetes;o__Pirellulales;f__Pirellulaceae;g__Pirellula_B;s__Pirellula_B sp003671195
bin.86	515784	130	13571	2.31	1.29	2.6	11.66	13.78	17.58	9.71	20.27			626	488	97.67 (247 aa)	Candidatus Planktophila vernalis	o__Actinomycetales	30.04	1.44	57.14	GCF_002288185.1	94.67	0.77	d__Bacteria;p__Actinobacteriota;c__Actinomycetia;o__Nanopelagicales;f__Nanopelagicaceae;g__Planktophila;s__Planktophila vernalis
bin.259	277090	19	116892	4.84	3.81	2.59	0.43	0.14	0.1	0.74	0.08	131102	3072	311	4	27.18 (459 aa)	Paenibacillus xylanexedens
bin.38	206842	7	63863	0.34	6.19	2.55	0.56	0.12	0.02	0.03	0.07	161491		272	16	41.69 (357 aa)	Pelagibacter phage HTVC008M
bin.131	2156807	341	61940	2.47	1.11	2.54	0.16	0.03	0.05	0.44	0.06			2241	235	63.30 (345 aa)	Povalibacter uvarum	c__Gammaproteobacteria	66.8	3.5	36	GCA_002292945.1	79.5	0.34	d__Bacteria;p__Proteobacteria;c__Gammaproteobacteria;o__Steroidobacterales;f__Steroidobacteraceae;g__UBA964;s__UBA964 sp002292945
bin.207	217821	8	101298	10.24	4.79	2.45	0.63	0.28	0.33	1.8	0.28	101298		300	15	41.73 (439 aa)	Pelagibacter phage HTVC008M
bin.220	410764	40	137950	2.16	5.52	2.39	0.4	0.08	0.02	0.37	0.13	265827	21982	516	38	42.23 (365 aa)	Pelagibacter phage HTVC008M
bin.183	289038	40	17028	0.32	3.42	2.35	0.38	0.27	0.01	0.15	0.06	5331		390	7	27.11 (357 aa)	Tenacibaculum phage PTm1
bin.14	312541	3	240634	7.3	3.01	2.33	0.41	0.14	0.13	0.88	0.15	240634		378	7	30.44 (443 aa)	Haloquadratum walsbyi
bin.19	284939	14	81347	0.51	5.47	2.31	0.53	0.13	0.02	0.08	0.02	139766	3042	383	27	41.80 (356 aa)	Agrobacterium phage Atu_ph07
bin.42	302311	56	25764	0.16	3.83	2.29	0.27	0.19	0.03	0.02	0.02	5470	15254	394	8	37.94 (254 aa)	Haloquadratum walsbyi
bin.51	207207	25	32149	2.24	3.02	2.27	0.11	0.04	0.02	0.37	0.05	66818	5187	317	21	51.41 (269 aa)	Streptomyces phage BillNye
bin.200	213740	39	20248	1.15	2.17	2.27	0.34	0.21	0.03	0.35	0.06			305	5	28.16 (424 aa)	Tenacibaculum phage PTm1
bin.257	3249480	383	49708	0.31	2.72	2.13	0.97	0.28	0.66	1.12	0.35			3012	753	66.56 (346 aa)	Rariglobus hedericola	k__Bacteria	77.72	1.75		GCF_000972765.1	79.05	0.27	d__Bacteria;p__Verrucomicrobiota;c__Verrucomicrobiae;o__Opitutales;f__Opitutaceae;g__IMCC26134_A;s__IMCC26134_A sp000972765
bin.22	883887	240	22022	1.58	3.21	2.11	0.22	0.35	0.2	0.37	0.57	46843	41955	1034	19	53.13 (251 aa)	Anatilimnocola aggregata	k__Bacteria	10.09	1.72	100
bin.13	490243	133	10693	0.96	1.33	2.06	0.34	0.03	0.04	0.2	0.04			614	250	73.08 (266 aa)	Candidatus Aquiluna sp. 15G-AUS-rot	k__Bacteria	35.02	1.75	100
bin.50	393627	39	44314	3.59	2.43	2.05	1.12	0.72	0.35	1.92	0.36	22449	7861	550	5	29.10 (464 aa)	Tenacibaculum phage PTm1
bin.166	211952	40	28458	1.42	2.78	1.98	0.48	0.2	0.04	0.31	0.09	21631	15012	397	34	66.99 (174 aa)	Synechococcus phage S-SKS1
bin.29	1529352	344	30828	0.51	2.18	1.97	0.48	0.27	0.06	0.4	0.09	19647	30119	2508	23	33.62 (350 aa)	Haloquadratum walsbyi		4.17	12.5	16.67
bin.254	274765	43	26277	3.15	4.18	1.95	0.53	0.3	0.48	0.66	0.41	2968	12220	390	30	36.15 (320 aa)	Haloquadratum walsbyi	k__Bacteria	0.86
bin.151	1144970	230	35398	1.39	0.66	1.92	1.08	0.68	0.74	1.78	0.75	49935	33016	1458	201	62.75 (290 aa)	Ilumatobacter fluminis	k__Bacteria	55.4	4.27	20
bin.265	1410851	298	16240	0.73	0.49	1.88	1.86	0.21	0.02	0.65	0.05			1442	87	51.81 (331 aa)	Ignavibacterium album	k__Bacteria	60.51	0.66	50	GCA_002293005.1	96.81	0.74	d__Bacteria;p__Bacteroidota;c__Kapabacteria;o__Kapabacteriales;f__UBA961;g__UBA961;s__UBA961 sp002293005
bin.230	1231784	249	23548	0.76	1.31	1.77	1.82	0.11	0.02	0.25	0.03			1256	256	57.15 (376 aa)	Phaeocystidibacter marisrubri	k__Bacteria	70.23	1.25	66.67	GCA_003451355.1	89.6	0.71	d__Bacteria;p__Bacteroidota;c__Bacteroidia;o__Flavobacteriales;f__Schleiferiaceae;g__TMED14;s__TMED14 sp003451355
bin.181	1133309	305	11377	0.45	4.39	1.76	0.89	0.28	0.44	0.64	0.4			1231	81	58.45 (310 aa)	Ruficoccus amylovorans	k__Bacteria	24.4	2.03	50	GCA_004293385.1	89.92	0.34	d__Bacteria;p__Verrucomicrobiota;c__Verrucomicrobiae;o__Opitutales;f__UBA953;g__UBA953;s__UBA953 sp004293385
bin.72	696357	28	89890	3.52	4.46	1.75	0.25	0.07	0.02	0.66	0.14	307757	3803	815	54	45.23 (303 aa)	Agrobacterium phage Atu_ph07
bin.5	613866	167	9428	1.3	0.92	1.75	0.54	0.03	0.05	0.46	0.13			763	150	63.09 (266 aa)	Ilumatobacter fluminis	k__Bacteria	25.77	0.29	50
bin.173	1972810	335	32681	3.25	1.01	1.75	0.26	0.03	0.05	0.44	0.06			2096	234	62.55 (349 aa)	Povalibacter uvarum	c__Gammaproteobacteria	70.2	2.82	46.15	GCA_002292945.1	77.44	0.18	d__Bacteria;p__Proteobacteria;c__Gammaproteobacteria;o__Steroidobacterales;f__Steroidobacteraceae;g__UBA964;s__UBA964 sp002292945
bin.57	225055	4	112631	3.61	2.74	1.73	0.53	0.29	0	2.27	0.24	144501		278	6	31.55 (474 aa)	Haloquadratum walsbyi		4.17
bin.1	527914	138	3732	1.5	0.59	1.73	0.58	0.06	0.02	0.69	0.07			618	71	65.17 (314 aa)	Candidatus Planktophila limnetica	k__Bacteria	33.97
bin.236	345035	97	7186	0.25	1.37	1.73	1.22	0.08	0.02	0.1	0.01			422	131	73.32 (266 aa)	Rhodoluna lacicola	o__Actinomycetales	26.08	0.05	100
bin.160	743948	197	15679	1.81	1.18	1.7	0.48	0.29	0.04	0.17	0.02			788	11	46.81 (327 aa)	Anseongella ginsenosidimutans	k__Bacteria	51.72	1.72	100
bin.238	267137	56	13910	0.93	2.84	1.66	0.52	0.39	0.08	0.22	0.09	49862	32457	439	35	48.77 (346 aa)	Pelagibacter phage HTVC008M
bin.171	1493347	390	14971	0.16	5.32	1.64	0.45	0.31	0.05	0.25	0.1			1531	111	57.20 (324 aa)	Ruficoccus amylovorans	k__Bacteria	50.68	2.09	40	GCA_003569245.1	90.46	0.7	d__Bacteria;p__Verrucomicrobiota;c__Verrucomicrobiae;o__Opitutales;f__UBA953;g__UBA953;s__UBA953 sp003569245
bin.106	1154994	231	19592	0.8	3.07	1.62	0.67	0.24	0.09	0.19	0.11	69589	109934	1800	104	41.51 (333 aa)	Agrobacterium phage Atu_ph07	k__Bacteria
bin.206	408602	68	17795	3.7	2.27	1.61	0.43	0.23	0.11	1.01	0.12	49618	3013	489	3	45.57 (421 aa)	Candidatus Pelagibacter ubique
bin.53	325117	49	26037	1.97	1.23	1.61	0.79	0.35	0.13	0.95	0.18			427	8	32.77 (299 aa)	Haloquadratum walsbyi		4.17
bin.239	241024	54	11720	1.23	1.98	1.56	0.26	0.11	0.02	0.35	0.07	12637	5777	358	7	36.37 (237 aa)	Haloquadratum walsbyi
bin.116	1913075	456	29670	3.68	1.19	1.54	0.34	0.23	0.22	1.45	0.48	5830	12796	2398	577	79.02 (260 aa)	Synechococcus sp. CB0101	p__Cyanobacteria	37.77	10.55	86
bin.152	261717	82	6189	0.85	1.2	1.53	0.39	0.09	0.05	0.28	0.08			278	84	59.95 (253 aa)	Pedosphaera parvula		8.33
bin.103	265404	59	14531	2.39	2.12	1.52	0.34	0.22	0.1	0.63	0.11	16654	21948	352	25	40.19 (295 aa)	Haloquadratum walsbyi
bin.68	254254	48	13625	2.05	1.25	1.49	0.1	0.09	0.04	1.11	0.16	10898	2505	370	7	36.44 (325 aa)	Haloquadratum walsbyi
bin.223	2067480	489	21204	2.66	1.35	1.49	1.24	0.15	0.1	0.64	0.12			2385	1147	78.67 (292 aa)	Candidatus Planktophila vernalis	o__Actinomycetales	68.49	49.46	38.36	GCA_001438925.1	80.73	0.48	d__Bacteria;p__Actinobacteriota;c__Actinomycetia;o__Nanopelagicales;f__Nanopelagicaceae;g__Planktophila;s__Planktophila sp001438925
bin.163	510984	151	7054	0.6	1.21	1.47	0.26	0.16	0.13	0.33	0.41			482	272	63.22 (340 aa)	Pirellula sp. SH-Sr6A	k__Bacteria	8.04			0	0	0	0
bin.126	1518580	356	35523	2.22	1.28	1.42	0.19	0.06	0.15	0.38	0.16	4127		1698	156	62.84 (334 aa)	Povalibacter uvarum	k__Bacteria	47.38	2.98	77.78	GCA_002292945.1	98.48	0.84	d__Bacteria;p__Proteobacteria;c__Gammaproteobacteria;o__Steroidobacterales;f__Steroidobacteraceae;g__UBA964;s__UBA964 sp002292945
bin.209	2412059	480	42071	1.3	3.68	1.41	0.32	0.51	0.2	0.41	0.15	149219	152758	3540	287	37.89 (281 aa)	Haloquadratum walsbyi
bin.217	556069	96	20218	1.99	1.88	1.38	1.14	0.6	0.21	0.95	0.27	8040	29159	790	12	35.45 (295 aa)	Haloquadratum walsbyi		4.17
bin.156	573091	145	17293	1.71	2.46	1.38	0.48	0.24	0.22	0.23	0.23	24141	88261	850	18	42.12 (253 aa)	Agrobacterium phage Atu_ph07	k__Bacteria	3.45
bin.129	1804072	297	26196	3	0.65	1.33	0.09	0.02	0.01	1.1	0.15			1734	114	51.51 (335 aa)	Ignavibacterium album	k__Bacteria	75.23	1.71	71.43	GCA_005788035.1	87.65	0.83	d__Bacteria;p__Bacteroidota;c__Kapabacteria;o__Kapabacteriales;f__UBA961;g__UBA961;s__UBA961 sp005788035
bin.101	533485	142	14702	1.38	1.2	1.31	2.35	0.39	0.08	0.59	0.08	15058	8401	682	108	67.18 (294 aa)	Rhodoluna lacicola	o__Actinomycetales	33.92	0.58
bin.172	417685	122	6662	1.24	1.7	1.3	0.24	0.02	0.03	0.24	0.1			461	26	60.07 (417 aa)	Terrimonas sp. YJ03	k__Bacteria	10.34			GCA_005788265.1	81.25	0.71	d__Bacteria;p__Bacteroidota;c__Bacteroidia;o__Chitinophagales;f__Chitinophagaceae;g__SXYR01;s__SXYR01 sp005788265
bin.143	579924	95	19042	0.3	0.29	1.22	2.25	1.74	0.02	1.43	0.4			662	15	44.56 (350 aa)	Candidatus Chazhemtobacterium aquaticus	k__Bacteria	62.43	0.34	100
bin.21	217270	69	7174	0.93	1.49	1.22	0.33	0.09	0.03	0.29	0.09			219	58	61.82 (304 aa)	Pedosphaera parvula		4.17
bin.77	298391	72	15637	1.03	2.84	1.2	0.39	0.15	0.05	0.19	0.06	4800	30787	428	29	42.09 (380 aa)	Agrobacterium phage Atu_ph07
bin.186	711787	186	35799	0.14	4.46	1.18	0.36	0.05	0.05	0.04	0.06	41208	3210	792	307	63.30 (323 aa)	Taibaiella soli	p__Bacteroidetes	42.96	0.74
bin.76	2188035	473	17639	1.45	0.99	1.17	0.53	0.05	0.07	1.76	0.16			2404	602	91.39 (298 aa)	Alphaproteobacteria	o__Sphingomonadales	57.18	1.6	25
bin.203	450796	102	22214	2.64	1.63	1.14	0.79	0.83	0.4	0.98	0.44	5722	33550	685	8	34.12 (366 aa)	Haloquadratum walsbyi
bin.109	531393	160	7124	1.41	1.05	1.14	0.22	0.1	0.06	0.25	0.17			665	88	77.39 (274 aa)	Roseomonas sp. MO17	k__Bacteria	8.62
bin.71	398041	121	8543	0.98	2.03	1.13	0.94	0.11	0.03	0.22	0.06	6961	6673	449	42	73.60 (353 aa)	Sediminibacterium goheungense	k__Bacteria	10.34
bin.70	312829	54	27144	5.98	1.95	1.12	0.22	0.13	0.13	0.81	0.1	26671	23343	491	24	39.11 (319 aa)	Haloquadratum walsbyi
bin.139	1475941	374	11863	0.52	0.88	1.1	0.8	0.4	0.96	0.47	1.4			1688	169	79.02 (314 aa)	Mycobacterium sp. M26	o__Actinomycetales	42.22	0.5	80	GCA_005789055.1	93.05	0.65	d__Bacteria;p__Actinobacteriota;c__Actinomycetia;o__Mycobacteriales;f__Mycobacteriaceae;g__Mycobacterium;s__Mycobacterium sp005789055
bin.114	267705	44	24904	3.33	0.6	1.01	0.37	0.24	0.08	1.92	0.42	4761		310	22	77.50 (200 aa)	Vulcanococcus limneticus
bin.84	391684	79	72865	2.69	1.39	0.94	0.33	0.21	0.06	1.34	0.15	72865	10413	572	6	46.25 (157 aa)	Pelagibacter phage HTVC008M		4.17
bin.3	544528	148	13012	2.8	0.62	0.91	1.03	0.28	0.16	1.2	0.15	5446	17556	706	160	77.49 (261 aa)	Candidatus Planktophila lacus	k__Bacteria	28.02
bin.194	1366982	207	47596	7.55	2.23	0.91	0.58	0.12	0.16	1.11	0.14			1543	1280	83.60 (293 aa)	Polynucleobacter acidiphobus	o__Burkholderiales	70.14	7.44	69.44	GCA_002359975.1	98.37	0.74	d__Bacteria;p__Proteobacteria;c__Gammaproteobacteria;o__Burkholderiales;f__Burkholderiaceae;g__Polynucleobacter;s__Polynucleobacter sp002359975
bin.162	430490	130	6319	1.01	0.5	0.9	0.99	0.17	0.03	1.15	0.21			499	32	77.26 (265 aa)	Rubrivivax albus	k__Bacteria	10.34
bin.104	326354	26	75990	4.23	1.78	0.89	2.1	3.16	2.55	3.08	1.91	97897	4019	442	24	44.86 (355 aa)	Agrobacterium phage Atu_ph07	k__Bacteria
bin.208	901575	221	10088	1.43	2.04	0.86	0.61	0.08	0.01	0.3	0.12			1107	1002	92.62 (259 aa)	Polynucleobacter acidiphobus	o__Burkholderiales	44.76	0.74	100	GCF_003065385.1	85.37	0.9	d__Bacteria;p__Proteobacteria;c__Gammaproteobacteria;o__Burkholderiales;f__Burkholderiaceae;g__Polynucleobacter;s__Polynucleobacter acidiphobus
bin.140	489068	103	22567	3.89	1.56	0.83	0.13	0.1	0.14	0.51	0.09	36466	47821	721	34	44.64 (271 aa)	Agrobacterium phage Atu_ph07	k__Bacteria	1.41
bin.142	317154	48	30602	1.25	1.08	0.76	1.53	1.85	0.46	3.13	0.42	26403	24344	404	5	33.40 (409 aa)	Haloquadratum walsbyi		0.52
bin.89	450525	103	16108	2.64	1.12	0.76	0.43	0.44	0.24	2.15	0.22	11961	32887	663	49	41.43 (306 aa)	Haloquadratum walsbyi
bin.252	1028850	283	9201	0.75	0.69	0.75	0.55	0.98	0.09	1.4	0.24			1208	235	76.52 (261 aa)	Synechococcus sp. CBW1004	p__Cyanobacteria	40.95	0.41
bin.65	774170	174	39249	1.04	0.45	0.73	1.4	2.37	1.81	2.83	2.06			931	248	84.02 (294 aa)	Candidatus Nanopelagicus abundans	k__Bacteria	28.68	1.72
bin.100	703745	94	28191	2.62	1.24	0.63	0.65	0.83	0.19	2.89	0.17	33687	14271	975	4	34.58 (426 aa)	Tenacibaculum phage PTm1		4.17
bin.59	284523	37	24778	1.14	0.91	0.61	1.48	3.99	3.79	1.91	4.55	70953	9713	453	33	44.90 (430 aa)	Pelagibacter phage HTVC008M
bin.24	1602667	307	51060	2.81	0.66	0.6	1.05	1.2	0.43	5.32	0.4	193586	107311	2406	10	52.69 (333 aa)	Streptomyces phage BillNye
bin.216	738878	222	11692	0.82	0.58	0.58	1.15	0.14	0.08	1.33	0.2			859	234	71.47 (299 aa)	Quisquiliibacterium transsilvanicum	k__Bacteria	13.79
bin.211	421387	116	12253	2.34	1.09	0.56	0.2	0.04	0.03	0.52	0.1			502	34	66.44 (372 aa)	Quisquiliibacterium sp. CC-CFT501	k__Bacteria	23.35			GCA_002293155.1	98.82	1	d__Bacteria;p__Proteobacteria;c__Gammaproteobacteria;o__Burkholderiales;f__Burkholderiaceae;g__UBA954;s__UBA954 sp002293155
bin.28	903000	161	38879	4.86	0.84	0.55	0.21	0.25	0.23	1.97	0.22	89577	42596	1311	8	55.48 (180 aa)	Pelagibacter phage HTVC008M		4.17
bin.202	749556	167	23998	0.71	0.38	0.55	7.41	1.35	1.41	1.95	1.35			879	416	88.55 (281 aa)	Candidatus Planktophila limnetica	k__Bacteria	39.66	2.59		GCF_002288365.1	80.95	0.39	d__Bacteria;p__Actinobacteriota;c__Actinomycetia;o__Nanopelagicales;f__Nanopelagicaceae;g__Planktophila;s__Planktophila limnetica
bin.49	256316	81	5042	2.22	0.84	0.54	0.22	0.02	0.05	0.17	0.04	3718		315	15	75.92 (307 aa)	Noviherbaspirillum soli	k__Bacteria	14.95
bin.253	266916	22	38316	1.95	1.08	0.51	0.29	0.13	0.05	3.66	0.08	80540	5075	345	25	42.13 (372 aa)	Agrobacterium phage Atu_ph07
bin.93	1128237	227	37889	0.28	0.26	0.45	5.56	1.46	2.55	1.73	2.3			1309	269	73.16 (279 aa)	Candidatus Planktophila vernalis	o__Actinomycetales	52.86	0.84	25
bin.240	216456	51	13378	2.36	0.83	0.42	0.42	0.34	0.09	1.27	0.09			344	11	38.45 (261 aa)	Haloquadratum walsbyi
bin.47	1479652	298	23751	0.2	0.32	0.41	1.17	1.57	7.04	1.74	6.31			1506	150	68.86 (343 aa)	Sediminibacterium goheungense	p__Bacteroidetes	59.73	2.33	41.67	GCA_003509845.1	95.6	0.61	d__Bacteria;p__Bacteroidota;c__Bacteroidia;o__Chitinophagales;f__Chitinophagaceae;g__Sediminibacterium;s__Sediminibacterium sp003509845
bin.235	220556	29	18234	1.23	0.49	0.4	2.12	2.84	0.73	5.08	0.74	10099	3071	292	7	34.57 (309 aa)	Haloquadratum walsbyi		4.17
bin.48	473697	91	20238	0.66	1.13	0.37	0.69	4.49	2.95	1.03	3.93	55456	32701	671	23	37.74 (326 aa)	Haloquadratum walsbyi
bin.228	1340113	334	24734	4.11	1.06	0.35	0.06	0.04	0.14	0.55	0.26	61975	18562	1729	135	76.77 (261 aa)	Cyanobium sp. FACHB-13342	p__Cyanobacteria	34.52	1.18
bin.36	640831	172	19717	0.23	0.11	0.34	0.8	1.76	1.73	1.04	2.21			791	100	79.94 (273 aa)	Candidatus Nanopelagicus limnes	k__Bacteria	31.03	4.31		GCA_002346305.1	90.18	0.52	d__Bacteria;p__Actinobacteriota;c__Actinomycetia;o__Nanopelagicales;f__Nanopelagicaceae;g__UBA3012;s__UBA3012 sp002346305
bin.170	1076876	206	31607	1.08	0.57	0.33	1.44	2.01	1.18	4.12	0.68	82565	73201	1456	9	38.31 (290 aa)	Haloquadratum walsbyi	k__Bacteria	3.45
bin.133	290115	43	34373	1.58	0.52	0.32	1.91	3.09	0.43	11.35	0.56	55847	17513	447	19	43.79 (404 aa)	Pelagibacter phage HTVC008M
bin.25	343543	87	32412	4.7	0.74	0.31	0.17	0.04	0.12	0.63	0.06	40633	3995	424	238	82.64 (269 aa)	Polynucleobacter acidiphobus	k__Bacteria	9.25
bin.135	1482984	268	40345	0.65	0.54	0.3	1.23	2.95	3.28	1.52	3.03	85390	186615	2109	115	41.51 (273 aa)	Agrobacterium phage Atu_ph07
bin.7	252877	44	38958	0.6	0.71	0.3	1.34	2.79	5.6	1.05	4.38	56444	14446	329	16	38.43 (426 aa)	Pelagibacter phage HTVC008M
bin.210	288693	11	70539	1.04	0.58	0.29	3.17	6.16	3.89	5.81	3.67	32514		377	6	32.92 (406 aa)	Haloquadratum walsbyi
bin.251	412241	111	18294	0.28	0.15	0.28	0.61	1.45	2.09	2.2	1.52	11354	26744	496	58	62.80 (279 aa)	Ilumatobacter fluminis	k__Bacteria	15.83
bin.120	601526	118	37438	1.22	0.42	0.24	0.74	1.47	0.88	2.73	1.17			854	24	44.35 (312 aa)	Agrobacterium phage Atu_ph07	c__Deltaproteobacteria	3.67
bin.112	1836439	324	42933	0.6	0.31	0.23	1.29	2.95	1.67	1.74	1.8	58772	65772	2573	31	34.32 (365 aa)	Haloquadratum walsbyi		4.17
bin.264	345944	15	90633	0.23	0.44	0.23	2.36	3.11	4.83	0.99	5.17	173559	4033	445	27	42.94 (331 aa)	Agrobacterium phage Atu_ph07
bin.45	1287510	49	122252	0.13	0.28	0.23	29.9	188.94	0.03	0.79	0.18			1290	19	42.15 (400 aa)	Candidatus Chazhemtobacterium aquaticus	k__Bacteria	69.8	0.99
bin.199	256227	29	25708	0.65	0.39	0.21	3.35	8.52	4.53	4.71	4.4			383	21	41.64 (275 aa)	Agrobacterium phage Atu_ph07	k__Bacteria	2.04
bin.267	624587	113	30273	1.69	0.36	0.21	0.56	0.86	0.48	3.22	0.6	37209	31182	816	37	37.14 (337 aa)	Haloquadratum walsbyi	k__Bacteria	5.66
bin.64	904775	171	18728	0.64	0.28	0.21	0.81	2.43	1.35	1.06	1.76	29324	19224	1127	13	49.98 (266 aa)	Armatimonas rosea
bin.232	325523	65	12526	0.5	0.3	0.19	1.46	2.9	1.05	2.47	1.12			494	28	46.52 (265 aa)	Agrobacterium phage Atu_ph07
bin.105	2495258	511	7313	0.42	0.12	0.16	0.9	0.64	3.23	2.62	2.61	14280	17959	2774	968	88.05 (289 aa)	Limnohabitans sp. MMS-10A-178	k__Bacteria	55.82	3.45	50	GCA_005789685.1	87.55	0.62	d__Bacteria;p__Proteobacteria;c__Gammaproteobacteria;o__Burkholderiales;f__Burkholderiaceae;g__Limnohabitans;s__Limnohabitans sp005789685
bin.43	391914	76	36464	0.52	0.23	0.16	0.78	2.68	2.35	1.67	1.45	59587	33984	559	36	39.97 (302 aa)	Haloquadratum walsbyi
bin.149	234722	74	5728	0.75	0.25	0.15	1.28	0.11	0.01	1.86	0.09			238	49	66.94 (291 aa)	Opitutus sp. ER46		8.33	4.17
bin.119	1212945	269	108762	0.2	0.09	0.13	1.06	2.2	2.65	2.07	3.95	53669	15896	1558	644	80.41 (275 aa)	Candidatus Planktophila vernalis	k__Bacteria	40.28	5.17
bin.193	1013579	194	21131	1.01	0.2	0.12	53.18	3.94	11.32	6.64	9.44			1118	662	80.03 (291 aa)	Methylotenera versatilis	c__Betaproteobacteria	55.58	4.31	100	GCA_005777825.1	92.9	0.77	d__Bacteria;p__Proteobacteria;c__Gammaproteobacteria;o__Burkholderiales;f__Methylophilaceae;g__Methylotenera;s__Methylotenera sp005777825
bin.52	262409	35	35747	0.53	0.22	0.12	1.15	3.01	2.68	2.3	3.06	51516	4223	356	41	41.19 (287 aa)	Haloquadratum walsbyi
bin.121	218386	44	14882	0.34	0.15	0.12	1.05	3.15	2.17	1.19	2.61			320	13	43.62 (278 aa)	Haloquadratum walsbyi
bin.250	273096	77	8148	0.57	0.24	0.11	1.49	0.14	0	2.13	0.04			348	319	94.00 (254 aa)	Polynucleobacter victoriensis	k__Bacteria	22.76			GCF_900187875.1	87.12	0.96	d__Bacteria;p__Proteobacteria;c__Gammaproteobacteria;o__Burkholderiales;f__Burkholderiaceae;g__Polynucleobacter;s__Polynucleobacter victoriensis
bin.67	500265	99	17084	0.65	0.17	0.1	0.83	2.03	1.09	1.66	1.39	5213	6292	601	15	58.95 (275 aa)	Armatimonas rosea
bin.197	206850	58	6553	0.31	0.16	0.09	0.55	1.45	0.84	1.9	0.68			286	7	35.36 (381 aa)	Haloquadratum walsbyi
bin.132	276586	12	36270	0.52	0.2	0.08	9.78	34.97	7.76	12.03	44.37	16493		353	5	30.88 (502 aa)	Haloquadratum walsbyi
bin.204	285754	31	44172	0.46	0.2	0.08	1.5	2.43	0.37	2.79	0.27	85139	5426	387	28	43.38 (297 aa)	Agrobacterium phage Atu_ph07
bin.44	960653	288	8985	0.05	0.05	0.08	0.17	0.74	3.13	0.36	3.24			1109	91	70.02 (288 aa)	Sediminibacterium goheungense	k__Bacteria	26.33	6.03	25	GCA_007280515.1	89.45	0.62	d__Bacteria;p__Bacteroidota;c__Bacteroidia;o__Chitinophagales;f__Chitinophagaceae;g__Sediminibacterium;s__Sediminibacterium sp007280515
bin.94	846041	122	41134	0.09	0.15	0.08	10.88	3.75	0.38	0.18	0.36	162235	19587	1146	28	43.94 (329 aa)	Agrobacterium phage Atu_ph07
bin.231	2283081	226	50472	0.21	0.04	0.07	0.95	0.34	4.74	2.25	3.99			2029	135	50.69 (378 aa)	Ignavibacterium album	k__Bacteria	93.33	0.29	100
bin.213	207607	40	12160	0.14	0.08	0.07	0.6	2.88	1.86	0.88	1.46	10445	7185	280	7	28.16 (449 aa)	Sphingomonas phage PAU
bin.46	422542	128	11342	0.07	0.08	0.06	0.78	2.91	1.39	0.96	1.23	12578	6189	455	98	59.04 (331 aa)	Lentimicrobium saccharophilum		4.17
bin.187	331117	30	36899	0.08	0.08	0.05	1.05	4.81	1.95	0.72	2.3	5158		303	5	99.80 (201 aa)	Candidatus Planktophila dulcis		1.04
bin.201	214628	30	24338	0.9	0.22	0.04	141.96	128.37	9.46	13.03	14.05	61364	10254	271	22	42.15 (348 aa)	Agrobacterium phage Atu_ph07
bin.141	1427201	160	47358	0.14	0.05	0.04	8.5	0.13	0.05	0.45	0.06			1562	1103	82.02 (300 aa)	Candidatus Methylopumilus turicensis	c__Betaproteobacteria	89.37	3.82	50	GCF_000953015.1	80.12	0.44	d__Bacteria;p__Proteobacteria;c__Gammaproteobacteria;o__Burkholderiales;f__Methylophilaceae;g__Methylopumilus_A;s__Methylopumilus_A turicensis
bin.37	262605	17	26351	0.1	0.07	0.03	1.75	6.48	6.56	1.24	9.08			347	21	40.42 (286 aa)	Agrobacterium phage Atu_ph07	k__Bacteria	2.04
bin.145	461590	74	19247	0.05	0.02	0.03	1.11	5.32	2.52	0.85	1.96			581	26	38.38 (417 aa)	Chrysochromulina ericina virus	k__Archaea	3.98
bin.245	708732	56	47501	0.1	0.07	0.03	3.29	5.68	0.05	0.58	0.06			765	13	45.20 (377 aa)	Candidatus Chazhemtobacterium aquaticus	k__Bacteria	80.58	1.69	50
bin.83	2191848	255	36493	0.04	0.03	0.03	1.6	1.34	3.43	0.44	4.05			2364	94	64.58 (412 aa)	Streptomyces thermoautotrophicus	o__Actinomycetales	90.71	0.53		GCA_005798555.1	92.64	0.79	d__Bacteria;p__Actinobacteriota;c__Actinomycetia;o__Nanopelagicales;f__S36-B12;g__GCA-2737125;s__GCA-2737125 sp005798555
bin.146	334932	64	14188	0.02	0.02	0.03	25.27	69.19	0.01	0.08	0.01			367	5	55.66 (198 aa)	Ardenticatena maritima	k__Bacteria	20.43
bin.137	4708296	201	208905	0.91	0.03	0.02	0.38	1.29	24.52	20.97	28.19			3896	1149	61.93 (415 aa)	Lentimicrobium saccharophilum	k__Bacteria	95.7	2.3	69.23	GCA_002389705.1	77.64	0.24	d__Bacteria;p__Bacteroidota;c__Bacteroidia;o__Bacteroidales;f__Lentimicrobiaceae;g__UBA4417;s__UBA4417 sp002389705
bin.111	2535224	448	23671	0.37	0.02	0.02	0.4	1.01	4.63	3.39	1.63	20135	8572	2677	615	62.81 (300 aa)	Pontiella sulfatireligans	k__Bacteria	82.36	28.11	46.97	GCA_002423675.1	79.7	0.36	d__Bacteria;p__Verrucomicrobiota;c__Kiritimatiellae;o__Kiritimatiellales;f__Pontiellaceae;g__UBA5540;s__UBA5540 sp002423675
bin.258	2016766	468	40782	0.18	0.04	0.02	0.19	0.74	5.76	2.37	3.36			2400	683	84.49 (289 aa)	Dechloromonas aromatica	c__Betaproteobacteria	46.43	1.42	33.33	GCF_000012425.1	81.7	0.59	d__Bacteria;p__Proteobacteria;c__Gammaproteobacteria;o__Burkholderiales;f__Rhodocyclaceae;g__Azonexus;s__Azonexus aromatica_A
bin.80	206627	19	24238	0.13	0.03	0.02	0.94	3.81	2.63	1.81	1.82	46263	7020	353	2	34.25 (242 aa)	Aeromonas virus Aeh1
bin.212	1786403	479	46621	0.05	0.02	0.02	1.09	4.23	0.57	0.63	1.97	79312	8084	2099	103	58.20 (252 aa)	Levilinea saccharolytica	k__Bacteria	30.87	0.18
bin.81	849707	253	10891	0.02	0.01	0.02	2.03	2.3	0.16	0.38	0.2	10516		837	117	57.96 (388 aa)	Lentimicrobium saccharophilum	k__Bacteria	8.28
bin.191	2708817	54	229707	0.48	0.02	0.01	8.63	7.62	0.43	5.18	0.9			2923	2464	98.98 (288 aa)	Synechococcus lacustris	p__Cyanobacteria	98.91	1.09		GCF_003011125.1	78.25	0.3	d__Bacteria;p__Cyanobacteria;c__Cyanobacteriia;o__PCC-6307;f__Cyanobiaceae;g__Synechococcus_D;s__Synechococcus_D lacustris
bin.58	3686969	589	37011	0.35	0.01	0.01	10.78	3.3	16.72	4.33	21.82			3850	985	81.09 (333 aa)	Rhodoferax sp. OTU1	o__Burkholderiales	73.92	7.81	90.24	GCA_007280205.1	94.36	0.67	d__Bacteria;p__Proteobacteria;c__Gammaproteobacteria;o__Burkholderiales;f__Burkholderiaceae;g__Rhodoferax;s__Rhodoferax sp007280205
bin.226	1486837	370	21551	0.35	0.02	0.01	0.16	0.38	2.67	3.91	1.04	16913	14962	1724	315	62.55 (298 aa)	Pontiella sulfatireligans	k__Bacteria	38.79	2.72	62.5
bin.192	3350721	387	47076	0.13	0.01	0.01	2.13	3.17	30.31	2.51	25.37			3508	2177	85.21 (295 aa)	Sulfuritalea hydrogenivorans	f__Rhodocyclaceae	89.01	10.06	44.9	GCA_006218025.1	83.75	0.65	d__Bacteria;p__Proteobacteria;c__Gammaproteobacteria;o__Burkholderiales;f__Rhodocyclaceae;g__Sulfuritalea;s__Sulfuritalea sp006218025
bin.184	640088	82	36620	0.36	0.04	0.01	3.06	2.13	0.02	2.18	0.12			763	162	44.46 (368 aa)	Candidatus Chazhemtobacterium aquaticus	k__Bacteria	63.64			GCA_001873665.1	79.04	0.4	d__Bacteria;p__Patescibacteria;c__Microgenomatia;o__Shapirobacterales;f__UBA12405;g__UBA12158;s__UBA12158 sp001873665
bin.11	2084408	55	261847	0.13	0.03	0.01	2.88	7.43	11.33	1.83	15.07			2090	269	77.74 (316 aa)	Polynucleobacter difficilis	o__Burkholderiales	92.59
bin.241	3378943	116	167899	0.1	0.02	0.01	0.68	0.79	7.75	1.36	7.85			3254	484	80.26 (319 aa)	Limnohabitans sp. Rim11	o__Burkholderiales	98.91	0.65
bin.63	1706975	284	42395	0.12	0.01	0.01	18.39	2.14	2.98	1.34	3.24			1908	1037	83.04 (291 aa)	Methylotenera versatilis	c__Betaproteobacteria	75.91	4.08	57.14
bin.27	2718793	521	26283	0.08	0.01	0.01	0.14	1	11.25	1.32	5.32			3006	385	82.77 (293 aa)	Dechloromonas sp. TW-R-39-2	c__Betaproteobacteria	71.99	9.12	48.98
bin.180	868771	231	9248	0.25	0.01	0.01	4.19	0.38	0.14	1.28	0.15			1007	572	80.34 (266 aa)	Sulfuritalea hydrogenivorans		6.25	4.17	100
bin.16	2350486	271	49071	0.1	0.05	0.01	0.68	1.24	5.83	1.22	4.39			2216	134	68.81 (353 aa)	Solitalea koreensis	k__Bacteria	94.83	9	27.78
bin.98	2619787	244	68316	0.12	0.03	0.01	0.5	1.15	6.2	1.21	5.67			2452	1136	75.14 (329 aa)	Opitutus sp. GAS368	k__Bacteria	93.24	2.03	66.67	GCA_005787865.1	97.26	0.82	d__Bacteria;p__Verrucomicrobiota;c__Verrucomicrobiae;o__Opitutales;f__Opitutaceae;g__Lacunisphaera;s__Lacunisphaera sp005787865
bin.169	725945	217	12272	0.05	0.01	0.01	0.71	1.72	0.8	1.19	1.07	12272	2648	781	78	73.34 (259 aa)	Maribellus luteus	k__Bacteria	12.3
bin.32	519685	130	20144	0.09	0.01	0.01	3.7	0.88	4.42	1.17	6.02			531	119	78.56 (290 aa)	Rhodoferax sp. OTU1	k__Bacteria	6.9
bin.33	303595	82	16846	0.09	0.02	0.01	0.43	0.73	1.91	0.96	2.31	20521		385	47	78.62 (276 aa)	Rhodoferax saidenbachensis	k__Bacteria	9.25
bin.229	3199762	345	57964	0.03	0.01	0.01	0.83	2.18	17.17	0.79	19.25			3296	2185	88.70 (300 aa)	Sulfuritalea hydrogenivorans	f__Rhodocyclaceae	77.34	4.28	54.17	GCF_000828635.1	85.59	0.67	d__Bacteria;p__Proteobacteria;c__Gammaproteobacteria;o__Burkholderiales;f__Rhodocyclaceae;g__Sulfuritalea;s__Sulfuritalea hydrogenivorans
bin.40	2459124	256	97489	0.17	0.01	0.01	15.82	0.14	0.6	0.61	0.18			2578	541	69.93 (348 aa)	Methylobacter tundripaludum	c__Gammaproteobacteria	87.86	1.8	45.45	GCA_003542275.1	79.75	0.58	d__Bacteria;p__Proteobacteria;c__Gammaproteobacteria;o__Methylococcales;f__Methylomonadaceae;g__UBA10906;s__UBA10906 sp003542275
bin.154	1234347	200	32891	0.04	0.01	0.01	1.34	2.63	4.37	0.57	4.81			1389	923	80.92 (292 aa)	Candidatus Planktophila vernalis	o__Actinomycetales	65.56	0.34	100	GCA_005800815.1	77.72	0.27	d__Bacteria;p__Actinobacteriota;c__Actinomycetia;o__Nanopelagicales;f__Nanopelagicaceae;g__Planktophila;s__Planktophila sp005800815
bin.122	1193027	330	8629	0.12	0.02	0.01	5.02	0.09	0.02	0.55	0.04			1425	193	78.74 (241 aa)	Methylomonas sp. LL1	c__Gammaproteobacteria	43.84	3.05	47.37
bin.269	664136	207	5721	0.02	0	0.01	3.04	1.16	0.02	0.4	0.07			763	63	58.17 (290 aa)	Longilinea arvoryzae	k__Bacteria	16.3	1.72	100
bin.148	502995	96	28816	0.02	0.01	0.01	2.32	4.03	0.23	0.38	0.76			529	18	55.21 (310 aa)	Levilinea saccharolytica
bin.97	327856	9	143702	0.08	0.02	0.01	140.34	1.53	0.01	0.34	0.01	280488		347	27	43.91 (352 aa)	Agrobacterium phage Atu_ph07
bin.113	2032147	392	21614	0.02	0.01	0.01	0.14	0.94	3.97	0.34	6.94			2180	806	78.79 (312 aa)	Methylobacter tundripaludum	c__Gammaproteobacteria	81.19	3.32	70.59	GCA_003584865.1			d__Bacteria;p__Proteobacteria;c__Gammaproteobacteria;o__Methylococcales;f__Methylomonadaceae;g__KS41;s__KS41 sp003584865
bin.190	1369329	390	9638	0.02	0	0.01	0.27	0.86	2.33	0.31	3.43			1520	393	64.44 (275 aa)	Terrimicrobium sacchariphilum	k__Bacteria	23.84	0.68
bin.215	3821900	432	44331	0.01	0.01	0.01	1.4	4.08	0.76	0.3	2.03	4009	15002	3479	205	52.09 (345 aa)	Ignavibacterium album	k__Bacteria	92.11	2.76
bin.167	2574013	566	34314	0.01	0.01	0.01	0.08	0.6	2.37	0.26	4.94			2630	488	69.22 (303 aa)	Opitutus terrae	k__Bacteria	47.67	1.37		GCA_002344205.1	79.23	0.34	d__Bacteria;p__Verrucomicrobiota;c__Verrucomicrobiae;o__Opitutales;f__Opitutaceae;g__UBA2377;s__UBA2377 sp002344205
bin.270	284896	1	284896	0	0.01	0.01	0.33	2.9	9.66	0.08	13.67	284896		374	2	31.15 (342 aa)	Kallotenue sp. CFH 73958
bin.117	2679800	62	180286	1.38	0.01	0	1.8	62.15	0.01	57.62	0.83			2580	948	80.91 (325 aa)	Pelodictyon phaeoclathratiforme	k__Bacteria	99.45	1.1
bin.26	2514065	181	80529	1.12	0.01	0	4.5	35.67	0	22.33	0.32			2408	1441	93.17 (325 aa)	Chlorobaculum limnaeum	k__Bacteria	93.41	1.1	100	GCF_001747405.1	91.34	0.86	d__Bacteria;p__Bacteroidota;c__Chlorobia;o__Chlorobiales;f__Chlorobiaceae;g__Chlorobaculum;s__Chlorobaculum limnaeum
bin.110	7173082	1496	9829	0.47	0	0	27.44	30.19	0.56	16.42	2.15	49272		7323	2445	79.73 (280 aa)	Candidatus Thiodictyon syntrophicum	c__Gammaproteobacteria	65.5	28.77	81.82	GCF_002813775.1	81.1	0.38	d__Bacteria;p__Proteobacteria;c__Gammaproteobacteria;o__Chromatiales;f__Chromatiaceae;g__Thiodictyon;s__Thiodictyon syntrophicum
bin.244	2165857	100	115296	0.52	0	0	6.14	23.1	0	12.67	0.19			2068	1856	98.68 (316 aa)	Chlorobium limicola	k__Bacteria	94.68	0.28		GCF_000020465.1	98.2	0.95	d__Bacteria;p__Bacteroidota;c__Chlorobia;o__Chlorobiales;f__Chlorobiaceae;g__Chlorobium;s__Chlorobium limicola
bin.107	3798706	101	142097	0.18	0	0	2.46	6.08	0.12	5.52	0.24	50310		3689	1638	88.55 (325 aa)	Dechloromonas sp. HYN0024	c__Betaproteobacteria	97.41	1.26	60
bin.90	2229200	523	57406	0.21	0.01	0	0.71	2.21	0.87	5.32	0.66			2535	272	82.98 (304 aa)	Dechloromonas aromatica	c__Betaproteobacteria	39.79	0.24	100
bin.23	2135246	310	37598	0.65	0	0	0.07	0.32	0.28	5.31	0.65			2177	173	57.93 (320 aa)	Longilinea arvoryzae	k__Bacteria	70.44	3.82	20
bin.55	282283	59	20762	0.55	0	0	0.08	0.33	0.27	4.78	0.62			283	29	52.44 (314 aa)	Longilinea arvoryzae		4.17
bin.243	2599914	511	19252	0.25	0	0	0.18	1.05	0.03	4.75	0.32			2802	1302	78.60 (299 aa)	Pelobacter propionicus	k__Bacteria	66.67	1.75	100	GCF_000015045.1	78.99	0.43	d__Bacteria;p__Desulfobacterota;c__Desulfuromonadia;o__Geobacterales;f__Pseudopelobacteraceae;g__Pseudopelobacter;s__Pseudopelobacter propionicus
bin.115	4826450	986	44423	0.78	0.01	0	4.09	0.48	0.86	4.72	0.75			5423	3018	81.22 (273 aa)	Sulfuritalea hydrogenivorans	k__Bacteria	79.31	50.55	76.92
bin.2	2015938	424	22952	0.1	0	0	0.21	1.14	0.07	3.43	1.55			1886	142	53.30 (339 aa)	Kiritimatiella glycovorans	k__Bacteria	62.84	0.94	11.11
bin.164	2061104	406	22399	0.43	0	0	1.09	1.94	0.03	2.58	0.14			1951	107	48.52 (385 aa)	Caldithrix abyssi	k__Bacteria	61.09
bin.188	274608	84	8164	0.3	0	0	1.42	0.27	0.91	2.24	0.71			325	205	81.40 (256 aa)	Sulfuritalea hydrogenivorans
bin.102	730076	229	6393	0.1	0	0	0.98	1.32	0.06	2.23	0.13			801	53	55.88 (343 aa)	Longilinea arvoryzae	k__Bacteria	12.54
bin.185	1934658	529	19039	0.13	0.01	0	0.2	0.8	1.96	2.13	1.74	19039	3383	1830	83	51.87 (357 aa)	Pontiella sulfatireligans	k__Bacteria	37.29	1.49	66.67
bin.124	3679974	837	19406	0.07	0	0	2.88	3.31	0.06	2.08	0.24			3826	1184	78.68 (277 aa)	Candidatus Thiodictyon syntrophicum	c__Gammaproteobacteria	48.29	2.35	21.43	GCF_002813775.1	79.59	0.39	d__Bacteria;p__Proteobacteria;c__Gammaproteobacteria;o__Chromatiales;f__Chromatiaceae;g__Thiodictyon;s__Thiodictyon syntrophicum
bin.144	4412464	1045	21382	0.13	0.01	0	1.41	1.53	0.49	1.88	0.71			4053	950	66.83 (347 aa)	Opitutus sp. ER46	k__Bacteria	50.08	2.57	16.67
bin.182	404310	27	67380	0.08	0.02	0	0.55	4.33	2.08	1.48	5.21			588	5	41.46 (421 aa)	Leucothrix arctica
bin.158	995130	273	11291	0.03	0	0	0.07	1.05	0.97	0.88	3.41			1022	203	59.13 (302 aa)	Victivallis sp. Marseille-Q1083	k__Bacteria	23.41	1.01	100
bin.176	304299	73	12536	0.06	0	0	3.9	0.83	2.75	0.87	3.99			337	86	82.18 (287 aa)	Rhodoferax sp. OTU1	k__Bacteria	4.31
bin.263	220895	66	6335	0.01	0	0	0.09	0.99	0.77	0.87	3.13			248	57	55.74 (269 aa)	Victivallis sp. Marseille-Q1083	k__Bacteria	8.62
bin.4	5206226	207	200464	0.02	0	0	6.55	10.67	0.67	0.72	2.03			4797	378	59.27 (322 aa)	Levilinea saccharolytica	k__Bacteria	92.73	2.73		GCA_002412925.1	78.26	0.3	d__Bacteria;p__Chloroflexota;c__Anaerolineae;o__Anaerolineales;f__EnvOPS12;g__UBA5195;s__UBA5195 sp002412925
bin.157	1587035	420	9589	0.13	0.01	0	4.06	0.47	0.01	0.67	0.04			1777	529	81.51 (286 aa)	Methylomonas sp. LL1	k__Bacteria	39.73			GCF_001644015.1	77.94	0.35	d__Bacteria;p__Proteobacteria;c__Gammaproteobacteria;o__Methylococcales;f__Methylomonadaceae;g__Methylomonas;s__Methylomonas lenta
bin.161	2996102	805	14964	0.02	0	0	2.28	3.09	0.18	0.53	0.24	3036	8822	2859	696	61.60 (349 aa)	Lentimicrobium saccharophilum	k__Bacteria	52.15	5.24	21.74
bin.96	752984	210	42940	0.01	0	0	1.44	3.32	0.03	0.47	0.12			859	532	93.43 (268 aa)	Lamprocystis purpurea
bin.17	9657926	1939	44657	0.02	0.01	0	0.4	0.68	6.51	0.39	6.92			10659	6384	85.77 (280 aa)	Sulfuritalea hydrogenivorans	k__Bacteria	94.83	138.04	72.54	GCA_006218025.1	84.08	0.59	d__Bacteria;p__Proteobacteria;c__Gammaproteobacteria;o__Burkholderiales;f__Rhodocyclaceae;g__Sulfuritalea;s__Sulfuritalea sp006218025
bin.78	3839117	856	20956	0.04	0	0	4.73	0.75	0.05	0.34	0.06			3813	323	52.86 (351 aa)	Ignavibacterium album	k__Bacteria	67.94	26.31	50
bin.256	581838	163	13285	0.01	0	0	0.3	1.94	1.94	0.3	2.22			625	60	50.09 (336 aa)	Leptolyngbya valderiana	k__Bacteria	25.09			GCA_005792145.1	86.18	0.89	d__Bacteria;p__Planctomycetota;c__Phycisphaerae;o__Phycisphaerales;f__SM1A02;g__F1-60-MAGs104;s__F1-60-MAGs104 sp005792145
bin.159	3171780	516	33735	0.01	0	0	0.14	1.48	1.78	0.28	4.69			3036	651	60.39 (383 aa)	Lentimicrobium saccharophilum	k__Bacteria	78.67	2.75	25
bin.262	2995147	630	21673	0.02	0.01	0	0.09	0.48	6.87	0.25	5.38			3382	490	77.36 (269 aa)	Candidatus Accumulibacter phosphatis	c__Betaproteobacteria	71.54	14.87	8.14
bin.246	1405002	168	34650	0.03	0	0	6.18	1.43	0.05	0.22	0.11			1379	10	37.12 (347 aa)	Candidatus Chazhemtobacterium aquaticus	k__Bacteria	73.82	1.88	50
bin.189	1069598	210	24370	0	0	0	6.64	2.39	0.15	0.16	0.21			1079	20	41.83 (426 aa)	Candidatus Chazhemtobacterium aquaticus	k__Bacteria	52.42
bin.108	2612456	378	41110	0.03	0	0	7.63	0.26	0	0.14	0.01	6983	11341	2553	394	67.41 (310 aa)	Methylomagnum ishizawai	c__Gammaproteobacteria	86.86	1.15	14.29
bin.41	2881195	661	14515	0.01	0	0	2.39	1.86	0.25	0.14	1.38			2649	48	40.09 (382 aa)	Persicimonas caeni	c__Deltaproteobacteria	48.27	0.67	50
bin.153	302398	69	12404	0.05	0.02	0	6.18	0.06	0	0.08	0.01	5768	5536	489	8	34.45 (305 aa)	Agrobacterium phage Atu_ph07		4.17
bin.99	4408491	393	102210	0	0	0	0.17	3.94	0.58	0.06	5.58			4209	2345	63.14 (328 aa)	Desulfomonile tiedjei	c__Deltaproteobacteria	93.87	0.32	100
bin.222	448423	88	19757	0	0.01	0	12.18	45.32	0	0.04	0			524	6	43.42 (190 aa)	Candidatus Chazhemtobacterium aquaticus	k__Bacteria	26.72
bin.225	471095	81	33840	0	0	0	16.31	31.26	0	0.03	0			505	7	48.24 (257 aa)	Candidatus Saccharimonas aalborgensis	k__Bacteria	32.73	1.82	100
bin.62	903785	94	61937	0.01	0	0	6.88	1.26	0.01	0.03	0.02			1013	128	45.23 (360 aa)	Candidatus Chazhemtobacterium aquaticus	k__Bacteria	66.93	1.72	100
bin.260	1787539	492	11401	0	0	0	0.03	5.38	0.08	0.02	0.46			1943	789	71.18 (285 aa)	Desulfamplus magnetovallimortis	c__Deltaproteobacteria	42.08
bin.91	949124	200	13225	0.03	0	0	5.96	0.04	0	0.01	0			1009	160	54.00 (350 aa)	Simkania negevensis	k__Bacteria	67.63
bin.54	1785772	8	822511	0	0	0	1.07	38.88	0	0	0			1749	1068	58.96 (328 aa)	Candidatus Adamsella avium	k__Bacteria	92.31	1.71
bin.249	5674692	741	58313	0	0	0	0.01	3.42	0.08	0	7.17			5623	869	68.52 (312 aa)	Desulfatirhabdium butyrativorans	c__Deltaproteobacteria	90.88	4.25	22.22
bin.138	785338	86	34920	0	0	0	6.61	2.24	0	0	0			805	13	40.66 (305 aa)	Candidatus Chazhemtobacterium aquaticus	k__Bacteria	73.43			GCA_000991205.1	78.71	0.42	d__Bacteria;p__Patescibacteria;c__ABY1;o__UBA1558;f__GWA2-36-10;g__GWA2-36-10;s__GWA2-36-10 sp000991205
bin.6	712250	86	36197	0	0	0	2.05	5.95	0	0	0			760	12	44.97 (406 aa)	Candidatus Chazhemtobacterium aquaticus	k__Bacteria	51.25	0.85
bin.224	485122	113	15706	0	0	0	0.43	4.29	0.04	0	2.13			598	8	48.89 (368 aa)	Kiritimatiella glycovorans

## Sheet: meso_ 2017
MetaBat2												Virsorter		Diamond most frequently matched taxonomy				Checkm				GTDBtk
Bin	Total contiglen	# contigs	N50	19_7_2017_S	23_8_2017_S	30_8_2017_S	27_9_2017_S	04_10_2017_S	19_7_2017_M	2_8_2017_M	9_8_2017_M	Virsorter dsDNAphage	Virsorter ssDNA	# predicted CDS in bin	# CDS matched	average % identity and length matched	Taxonomy	Marker Lineage	Completeness (%)	Contamination (%)	Strain Heterogeneity (%)	NCBI assembly or genome	closest placement ani (%)	closest placement af (fraction)	Classification
bin.117	2679800	62	180286	1.38	0.01	0	1.8	62.15	0.01	57.62	0.83			2580	948	80.91 (325 aa)	Pelodictyon phaeoclathratiforme	k__Bacteria	99.45	1.1
bin.26	2514065	181	80529	1.12	0.01	0	4.5	35.67	0	22.33	0.32			2408	1441	93.17 (325 aa)	Chlorobaculum limnaeum	k__Bacteria	93.41	1.1	100	GCF_001747405.1	91.34	0.86	d__Bacteria;p__Bacteroidota;c__Chlorobia;o__Chlorobiales;f__Chlorobiaceae;g__Chlorobaculum;s__Chlorobaculum limnaeum
bin.137	4708296	201	208905	0.91	0.03	0.02	0.38	1.29	24.52	20.97	28.19			3896	1149	61.93 (415 aa)	Lentimicrobium saccharophilum	k__Bacteria	95.7	2.3	69.23	GCA_002389705.1	77.64	0.24	d__Bacteria;p__Bacteroidota;c__Bacteroidia;o__Bacteroidales;f__Lentimicrobiaceae;g__UBA4417;s__UBA4417 sp002389705
bin.110	7173082	1496	9829	0.47	0	0	27.44	30.19	0.56	16.42	2.15	49272		7323	2445	79.73 (280 aa)	Candidatus Thiodictyon syntrophicum	c__Gammaproteobacteria	65.5	28.77	81.82	GCF_002813775.1	81.1	0.38	d__Bacteria;p__Proteobacteria;c__Gammaproteobacteria;o__Chromatiales;f__Chromatiaceae;g__Thiodictyon;s__Thiodictyon syntrophicum
bin.201	214628	30	24338	0.9	0.22	0.04	141.96	128.37	9.46	13.03	14.05	61364	10254	271	22	42.15 (348 aa)	Agrobacterium phage Atu_ph07
bin.244	2165857	100	115296	0.52	0	0	6.14	23.1	0	12.67	0.19			2068	1856	98.68 (316 aa)	Chlorobium limicola	k__Bacteria	94.68	0.28		GCF_000020465.1	98.2	0.95	d__Bacteria;p__Bacteroidota;c__Chlorobia;o__Chlorobiales;f__Chlorobiaceae;g__Chlorobium;s__Chlorobium limicola
bin.132	276586	12	36270	0.52	0.2	0.08	9.78	34.97	7.76	12.03	44.37	16493		353	5	30.88 (502 aa)	Haloquadratum walsbyi
bin.155	6696240	374	122916	7.11	16.43	15.77	7.11	5.31	1.82	11.37	5.51			5809	4078	96.62 (333 aa)	Limnoraphis robusta	p__Cyanobacteria	96.8	1.22	33.33	GCF_000972705.2	96.31	0.79	d__Bacteria;p__Cyanobacteria;c__Cyanobacteriia;o__Cyanobacteriales;f__Phormidiaceae;g__Lyngbya;s__Lyngbya robusta
bin.133	290115	43	34373	1.58	0.52	0.32	1.91	3.09	0.43	11.35	0.56	55847	17513	447	19	43.79 (404 aa)	Pelagibacter phage HTVC008M
bin.86	515784	130	13571	2.31	1.29	2.6	11.66	13.78	17.58	9.71	20.27			626	488	97.67 (247 aa)	Candidatus Planktophila vernalis	o__Actinomycetales	30.04	1.44	57.14	GCF_002288185.1	94.67	0.77	d__Bacteria;p__Actinobacteriota;c__Actinomycetia;o__Nanopelagicales;f__Nanopelagicaceae;g__Planktophila;s__Planktophila vernalis
bin.73	702378	136	42892	8.43	4.43	6.51	9.62	7.79	4.62	8.78	4.38			860	560	96.12 (282 aa)	Candidatus Nanopelagicus limnes	k__Bacteria	51.72	4.31	100	GCA_003569185.1	97.24	0.59	d__Bacteria;p__Actinobacteriota;c__Actinomycetia;o__Nanopelagicales;f__Nanopelagicaceae;g__Nanopelagicus;s__Nanopelagicus sp003569185
bin.18	236487	31	18397	4.5	4.31	3.69	7.18	10.77	3.89	7.41	3.86	7208	2674	301	5	31.24 (398 aa)	Haloquadratum walsbyi
bin.193	1013579	194	21131	1.01	0.2	0.12	53.18	3.94	11.32	6.64	9.44			1118	662	80.03 (291 aa)	Methylotenera versatilis	c__Betaproteobacteria	55.58	4.31	100	GCA_005777825.1	92.9	0.77	d__Bacteria;p__Proteobacteria;c__Gammaproteobacteria;o__Burkholderiales;f__Methylophilaceae;g__Methylotenera;s__Methylotenera sp005777825
bin.150	426586	91	12643	11.47	6.38	6.08	3.49	5.63	3.97	6.6	3.09			510	445	88.52 (271 aa)	Candidatus Fonsibacter ubiquis	k__Bacteria	48.19	4.82	100	GCA_000371825.1	96.94	0.64	d__Bacteria;p__Proteobacteria;c__Alphaproteobacteria;o__Pelagibacterales;f__Pelagibacteraceae;g__Fonsibacter;s__Fonsibacter sp000371825
bin.210	288693	11	70539	1.04	0.58	0.29	3.17	6.16	3.89	5.81	3.67	32514		377	6	32.92 (406 aa)	Haloquadratum walsbyi
bin.107	3798706	101	142097	0.18	0	0	2.46	6.08	0.12	5.52	0.24	50310		3689	1638	88.55 (325 aa)	Dechloromonas sp. HYN0024	c__Betaproteobacteria	97.41	1.26	60
bin.24	1602667	307	51060	2.81	0.66	0.6	1.05	1.2	0.43	5.32	0.4	193586	107311	2406	10	52.69 (333 aa)	Streptomyces phage BillNye
bin.90	2229200	523	57406	0.21	0.01	0	0.71	2.21	0.87	5.32	0.66			2535	272	82.98 (304 aa)	Dechloromonas aromatica	c__Betaproteobacteria	39.79	0.24	100
bin.23	2135246	310	37598	0.65	0	0	0.07	0.32	0.28	5.31	0.65			2177	173	57.93 (320 aa)	Longilinea arvoryzae	k__Bacteria	70.44	3.82	20
bin.191	2708817	54	229707	0.48	0.02	0.01	8.63	7.62	0.43	5.18	0.9			2923	2464	98.98 (288 aa)	Synechococcus lacustris	p__Cyanobacteria	98.91	1.09		GCF_003011125.1	78.25	0.3	d__Bacteria;p__Cyanobacteria;c__Cyanobacteriia;o__PCC-6307;f__Cyanobiaceae;g__Synechococcus_D;s__Synechococcus_D lacustris
bin.235	220556	29	18234	1.23	0.49	0.4	2.12	2.84	0.73	5.08	0.74	10099	3071	292	7	34.57 (309 aa)	Haloquadratum walsbyi		4.17
bin.8	310876	76	9145	15.16	4.7	6.62	5.64	1.23	0.97	4.92	0.86			369	243	79.58 (279 aa)	Candidatus Planktophila vernalis	k__Bacteria	18.89			GCA_001438925.1	78.99	0.48	d__Bacteria;p__Actinobacteriota;c__Actinomycetia;o__Nanopelagicales;f__Nanopelagicaceae;g__Planktophila;s__Planktophila sp001438925
bin.55	282283	59	20762	0.55	0	0	0.08	0.33	0.27	4.78	0.62			283	29	52.44 (314 aa)	Longilinea arvoryzae		4.17
bin.243	2599914	511	19252	0.25	0	0	0.18	1.05	0.03	4.75	0.32			2802	1302	78.60 (299 aa)	Pelobacter propionicus	k__Bacteria	66.67	1.75	100	GCF_000015045.1	78.99	0.43	d__Bacteria;p__Desulfobacterota;c__Desulfuromonadia;o__Geobacterales;f__Pseudopelobacteraceae;g__Pseudopelobacter;s__Pseudopelobacter propionicus
bin.115	4826450	986	44423	0.78	0.01	0	4.09	0.48	0.86	4.72	0.75			5423	3018	81.22 (273 aa)	Sulfuritalea hydrogenivorans	k__Bacteria	79.31	50.55	76.92
bin.199	256227	29	25708	0.65	0.39	0.21	3.35	8.52	4.53	4.71	4.4			383	21	41.64 (275 aa)	Agrobacterium phage Atu_ph07	k__Bacteria	2.04
bin.58	3686969	589	37011	0.35	0.01	0.01	10.78	3.3	16.72	4.33	21.82			3850	985	81.09 (333 aa)	Rhodoferax sp. OTU1	o__Burkholderiales	73.92	7.81	90.24	GCA_007280205.1	94.36	0.67	d__Bacteria;p__Proteobacteria;c__Gammaproteobacteria;o__Burkholderiales;f__Burkholderiaceae;g__Rhodoferax;s__Rhodoferax sp007280205
bin.60	838560	96	47601	17.53	8.91	10.55	7.48	1.26	0.54	4.14	0.66			911	354	83.56 (310 aa)	Candidatus Nanopelagicus limnes	o__Actinomycetales	63.81	4.3	58.82	GCA_001437855.1	95.79	0.68	d__Bacteria;p__Actinobacteriota;c__Actinomycetia;o__Nanopelagicales;f__Nanopelagicaceae;g__Nanopelagicus;s__Nanopelagicus sp001437855
bin.170	1076876	206	31607	1.08	0.57	0.33	1.44	2.01	1.18	4.12	0.68	82565	73201	1456	9	38.31 (290 aa)	Haloquadratum walsbyi	k__Bacteria	3.45
bin.226	1486837	370	21551	0.35	0.02	0.01	0.16	0.38	2.67	3.91	1.04	16913	14962	1724	315	62.55 (298 aa)	Pontiella sulfatireligans	k__Bacteria	38.79	2.72	62.5
bin.253	266916	22	38316	1.95	1.08	0.51	0.29	0.13	0.05	3.66	0.08	80540	5075	345	25	42.13 (372 aa)	Agrobacterium phage Atu_ph07
bin.219	324294	31	57667	7.72	4.69	3.29	2.28	1.72	0.76	3.54	0.83	19438	6960	425	4	36.17 (375 aa)	Haloquadratum walsbyi
bin.2	2015938	424	22952	0.1	0	0	0.21	1.14	0.07	3.43	1.55			1886	142	53.30 (339 aa)	Kiritimatiella glycovorans	k__Bacteria	62.84	0.94	11.11
bin.111	2535224	448	23671	0.37	0.02	0.02	0.4	1.01	4.63	3.39	1.63	20135	8572	2677	615	62.81 (300 aa)	Pontiella sulfatireligans	k__Bacteria	82.36	28.11	46.97	GCA_002423675.1	79.7	0.36	d__Bacteria;p__Verrucomicrobiota;c__Kiritimatiellae;o__Kiritimatiellales;f__Pontiellaceae;g__UBA5540;s__UBA5540 sp002423675
bin.128	761999	166	22636	0.77	1.29	3.36	1.52	1.66	1.12	3.28	1.23			881	16	56.21 (287 aa)	Tepidiforma bonchosmolovskayae	k__Bacteria	54.61	3.86	37.5	GCA_003670475.1	91.46	0.76	d__Bacteria;p__Chloroflexota;c__Ellin6529;o__CSP1-4;f__UBA10416;g__UBA10416;s__UBA10416 sp003670475
bin.267	624587	113	30273	1.69	0.36	0.21	0.56	0.86	0.48	3.22	0.6	37209	31182	816	37	37.14 (337 aa)	Haloquadratum walsbyi	k__Bacteria	5.66
bin.198	786300	108	34755	15.65	31.43	32.8	14.35	3.11	0.48	3.18	0.97			927	882	97.27 (277 aa)	Candidatus Fonsibacter ubiquis	k__Bacteria	80.65	0.2	100	GCF_002688585.1	97.35	0.99	d__Bacteria;p__Proteobacteria;c__Alphaproteobacteria;o__Pelagibacterales;f__Pelagibacteraceae;g__Fonsibacter;s__Fonsibacter ubiquis
bin.127	211018	13	75679	7.03	7.83	6.71	1.83	0.96	0.27	3.14	0.35	54636		254	20	39.26 (316 aa)	Haloquadratum walsbyi
bin.142	317154	48	30602	1.25	1.08	0.76	1.53	1.85	0.46	3.13	0.42	26403	24344	404	5	33.40 (409 aa)	Haloquadratum walsbyi		0.52
bin.104	326354	26	75990	4.23	1.78	0.89	2.1	3.16	2.55	3.08	1.91	97897	4019	442	24	44.86 (355 aa)	Agrobacterium phage Atu_ph07	k__Bacteria
bin.100	703745	94	28191	2.62	1.24	0.63	0.65	0.83	0.19	2.89	0.17	33687	14271	975	4	34.58 (426 aa)	Tenacibaculum phage PTm1		4.17
bin.65	774170	174	39249	1.04	0.45	0.73	1.4	2.37	1.81	2.83	2.06			931	248	84.02 (294 aa)	Candidatus Nanopelagicus abundans	k__Bacteria	28.68	1.72
bin.204	285754	31	44172	0.46	0.2	0.08	1.5	2.43	0.37	2.79	0.27	85139	5426	387	28	43.38 (297 aa)	Agrobacterium phage Atu_ph07
bin.120	601526	118	37438	1.22	0.42	0.24	0.74	1.47	0.88	2.73	1.17			854	24	44.35 (312 aa)	Agrobacterium phage Atu_ph07	c__Deltaproteobacteria	3.67
bin.105	2495258	511	7313	0.42	0.12	0.16	0.9	0.64	3.23	2.62	2.61	14280	17959	2774	968	88.05 (289 aa)	Limnohabitans sp. MMS-10A-178	k__Bacteria	55.82	3.45	50	GCA_005789685.1	87.55	0.62	d__Bacteria;p__Proteobacteria;c__Gammaproteobacteria;o__Burkholderiales;f__Burkholderiaceae;g__Limnohabitans;s__Limnohabitans sp005789685
bin.147	803712	94	45086	4.12	3.57	6.59	7.79	0.83	0.6	2.6	0.62			911	827	99.78 (294 aa)	Candidatus Methylopumilus universalis	c__Betaproteobacteria	74.93	1.28	75	GCF_006365315.1	98.44	0.99	d__Bacteria;p__Proteobacteria;c__Gammaproteobacteria;o__Burkholderiales;f__Methylophilaceae;g__Methylopumilus;s__Methylopumilus universalis
bin.164	2061104	406	22399	0.43	0	0	1.09	1.94	0.03	2.58	0.14			1951	107	48.52 (385 aa)	Caldithrix abyssi	k__Bacteria	61.09
bin.192	3350721	387	47076	0.13	0.01	0.01	2.13	3.17	30.31	2.51	25.37			3508	2177	85.21 (295 aa)	Sulfuritalea hydrogenivorans	f__Rhodocyclaceae	89.01	10.06	44.9	GCA_006218025.1	83.75	0.65	d__Bacteria;p__Proteobacteria;c__Gammaproteobacteria;o__Burkholderiales;f__Rhodocyclaceae;g__Sulfuritalea;s__Sulfuritalea sp006218025
bin.232	325523	65	12526	0.5	0.3	0.19	1.46	2.9	1.05	2.47	1.12			494	28	46.52 (265 aa)	Agrobacterium phage Atu_ph07
bin.258	2016766	468	40782	0.18	0.04	0.02	0.19	0.74	5.76	2.37	3.36			2400	683	84.49 (289 aa)	Dechloromonas aromatica	c__Betaproteobacteria	46.43	1.42	33.33	GCF_000012425.1	81.7	0.59	d__Bacteria;p__Proteobacteria;c__Gammaproteobacteria;o__Burkholderiales;f__Rhodocyclaceae;g__Azonexus;s__Azonexus aromatica_A
bin.88	3283112	245	69967	1.54	4.32	7.19	2.81	1.47	1.86	2.31	3.91			3117	1411	64.78 (332 aa)	Terrimicrobium sacchariphilum	k__Bacteria	98.65	2.25		GCA_007280915.1	78.96	0.34	d__Bacteria;p__Verrucomicrobiota;c__Verrucomicrobiae;o__Chthoniobacterales;f__Terrimicrobiaceae;g__QYQL01;s__QYQL01 sp007280915
bin.52	262409	35	35747	0.53	0.22	0.12	1.15	3.01	2.68	2.3	3.06	51516	4223	356	41	41.19 (287 aa)	Haloquadratum walsbyi
bin.57	225055	4	112631	3.61	2.74	1.73	0.53	0.29	0	2.27	0.24	144501		278	6	31.55 (474 aa)	Haloquadratum walsbyi		4.17
bin.231	2283081	226	50472	0.21	0.04	0.07	0.95	0.34	4.74	2.25	3.99			2029	135	50.69 (378 aa)	Ignavibacterium album	k__Bacteria	93.33	0.29	100
bin.188	274608	84	8164	0.3	0	0	1.42	0.27	0.91	2.24	0.71			325	205	81.40 (256 aa)	Sulfuritalea hydrogenivorans
bin.102	730076	229	6393	0.1	0	0	0.98	1.32	0.06	2.23	0.13			801	53	55.88 (343 aa)	Longilinea arvoryzae	k__Bacteria	12.54
bin.251	412241	111	18294	0.28	0.15	0.28	0.61	1.45	2.09	2.2	1.52	11354	26744	496	58	62.80 (279 aa)	Ilumatobacter fluminis	k__Bacteria	15.83
bin.184	640088	82	36620	0.36	0.04	0.01	3.06	2.13	0.02	2.18	0.12			763	162	44.46 (368 aa)	Candidatus Chazhemtobacterium aquaticus	k__Bacteria	63.64			GCA_001873665.1	79.04	0.4	d__Bacteria;p__Patescibacteria;c__Microgenomatia;o__Shapirobacterales;f__UBA12405;g__UBA12158;s__UBA12158 sp001873665
bin.125	352369	10	88713	10.13	13.73	5.64	1.09	0.28	0.06	2.16	0.41	151698		479	23	42.57 (386 aa)	Agrobacterium phage Atu_ph07
bin.89	450525	103	16108	2.64	1.12	0.76	0.43	0.44	0.24	2.15	0.22	11961	32887	663	49	41.43 (306 aa)	Haloquadratum walsbyi
bin.250	273096	77	8148	0.57	0.24	0.11	1.49	0.14	0	2.13	0.04			348	319	94.00 (254 aa)	Polynucleobacter victoriensis	k__Bacteria	22.76			GCF_900187875.1	87.12	0.96	d__Bacteria;p__Proteobacteria;c__Gammaproteobacteria;o__Burkholderiales;f__Burkholderiaceae;g__Polynucleobacter;s__Polynucleobacter victoriensis
bin.185	1934658	529	19039	0.13	0.01	0	0.2	0.8	1.96	2.13	1.74	19039	3383	1830	83	51.87 (357 aa)	Pontiella sulfatireligans	k__Bacteria	37.29	1.49	66.67
bin.124	3679974	837	19406	0.07	0	0	2.88	3.31	0.06	2.08	0.24			3826	1184	78.68 (277 aa)	Candidatus Thiodictyon syntrophicum	c__Gammaproteobacteria	48.29	2.35	21.43	GCF_002813775.1	79.59	0.39	d__Bacteria;p__Proteobacteria;c__Gammaproteobacteria;o__Chromatiales;f__Chromatiaceae;g__Thiodictyon;s__Thiodictyon syntrophicum
bin.119	1212945	269	108762	0.2	0.09	0.13	1.06	2.2	2.65	2.07	3.95	53669	15896	1558	644	80.41 (275 aa)	Candidatus Planktophila vernalis	k__Bacteria	40.28	5.17
bin.174	1018244	201	33937	6.44	1.92	3.06	0.63	0.05	0.03	1.99	0.22			1208	216	64.76 (293 aa)	Ilumatobacteraceae	k__Bacteria	71.63	0.85	100	GCA_005793215.1	84.61	0.7	d__Bacteria;p__Actinobacteriota;c__Acidimicrobiia;o__Acidimicrobiales;f__Ilumatobacteraceae;g__F1-60-MAGs027;s__F1-60-MAGs027 sp005793215
bin.28	903000	161	38879	4.86	0.84	0.55	0.21	0.25	0.23	1.97	0.22	89577	42596	1311	8	55.48 (180 aa)	Pelagibacter phage HTVC008M		4.17
bin.202	749556	167	23998	0.71	0.38	0.55	7.41	1.35	1.41	1.95	1.35			879	416	88.55 (281 aa)	Candidatus Planktophila limnetica	k__Bacteria	39.66	2.59	0	GCF_002288365.1	80.95	0.39	d__Bacteria;p__Actinobacteriota;c__Actinomycetia;o__Nanopelagicales;f__Nanopelagicaceae;g__Planktophila;s__Planktophila limnetica
bin.50	393627	39	44314	3.59	2.43	2.05	1.12	0.72	0.35	1.92	0.36	22449	7861	550	5	29.10 (464 aa)	Tenacibaculum phage PTm1
bin.114	267705	44	24904	3.33	0.6	1.01	0.37	0.24	0.08	1.92	0.42	4761		310	22	77.50 (200 aa)	Vulcanococcus limneticus
bin.59	284523	37	24778	1.14	0.91	0.61	1.48	3.99	3.79	1.91	4.55	70953	9713	453	33	44.90 (430 aa)	Pelagibacter phage HTVC008M
bin.197	206850	58	6553	0.31	0.16	0.09	0.55	1.45	0.84	1.9	0.68			286	7	35.36 (381 aa)	Haloquadratum walsbyi
bin.39	298041	39	40064	9.11	6.96	5.64	1.3	0.68	0.17	1.88	0.27	23134	6704	413	27	39.43 (358 aa)	Haloquadratum walsbyi
bin.144	4412464	1045	21382	0.13	0.01	0	1.41	1.53	0.49	1.88	0.71			4053	950	66.83 (347 aa)	Opitutus sp. ER46	k__Bacteria	50.08	2.57	16.67
bin.149	234722	74	5728	0.75	0.25	0.15	1.28	0.11	0.01	1.86	0.09			238	49	66.94 (291 aa)	Opitutus sp. ER46		8.33	4.17
bin.11	2084408	55	261847	0.13	0.03	0.01	2.88	7.43	11.33	1.83	15.07			2090	269	77.74 (316 aa)	Polynucleobacter difficilis	o__Burkholderiales	92.59
bin.80	206627	19	24238	0.13	0.03	0.02	0.94	3.81	2.63	1.81	1.82	46263	7020	353	2	34.25 (242 aa)	Aeromonas virus Aeh1
bin.207	217821	8	101298	10.24	4.79	2.45	0.63	0.28	0.33	1.8	0.28	101298		300	15	41.73 (439 aa)	Pelagibacter phage HTVC008M
bin.151	1144970	230	35398	1.39	0.66	1.92	1.08	0.68	0.74	1.78	0.75	49935	33016	1458	201	62.75 (290 aa)	Ilumatobacter fluminis	k__Bacteria	55.4	4.27	20
bin.76	2188035	473	17639	1.45	0.99	1.17	0.53	0.05	0.07	1.76	0.16			2404	602	91.39 (298 aa)	Alphaproteobacteria	o__Sphingomonadales	57.18	1.6	25
bin.47	1479652	298	23751	0.2	0.32	0.41	1.17	1.57	7.04	1.74	6.31			1506	150	68.86 (343 aa)	Sediminibacterium goheungense	p__Bacteroidetes	59.73	2.33	41.67	GCA_003509845.1	95.6	0.61	d__Bacteria;p__Bacteroidota;c__Bacteroidia;o__Chitinophagales;f__Chitinophagaceae;g__Sediminibacterium;s__Sediminibacterium sp003509845
bin.112	1836439	324	42933	0.6	0.31	0.23	1.29	2.95	1.67	1.74	1.8	58772	65772	2573	31	34.32 (365 aa)	Haloquadratum walsbyi		4.17
bin.93	1128237	227	37889	0.28	0.26	0.45	5.56	1.46	2.55	1.73	2.3			1309	269	73.16 (279 aa)	Candidatus Planktophila vernalis	o__Actinomycetales	52.86	0.84	25
bin.34	1147344	133	53284	4.26	3.74	3.24	2	0.97	0.28	1.7	0.35	186391	25289	1516	17	30.74 (521 aa)	Haloquadratum walsbyi
bin.43	391914	76	36464	0.52	0.23	0.16	0.78	2.68	2.35	1.67	1.45	59587	33984	559	36	39.97 (302 aa)	Haloquadratum walsbyi
bin.67	500265	99	17084	0.65	0.17	0.1	0.83	2.03	1.09	1.66	1.39	5213	6292	601	15	58.95 (275 aa)	Armatimonas rosea
bin.135	1482984	268	40345	0.65	0.54	0.3	1.23	2.95	3.28	1.52	3.03	85390	186615	2109	115	41.51 (273 aa)	Agrobacterium phage Atu_ph07
bin.266	2822690	262	51390	2.57	11.59	12.26	0.48	0.09	0.11	1.5	0.26			2747	1914	81.94 (314 aa)	Rariglobus hedericola	k__Bacteria	88.26	1.37	100	GCA_002382525.1	81.69	0.51	d__Bacteria;p__Verrucomicrobiota;c__Verrucomicrobiae;o__Opitutales;f__Opitutaceae;g__IMCC26134;s__IMCC26134 sp002382525
bin.74	296043	82	14104	1.22	1.27	4.42	2.11	0.77	0.29	1.48	0.23			375	7	48.64 (287 aa)	Thermomicrobium roseum	k__Bacteria	22.53	2.4		GCA_003476885.1	94.18	0.67	d__Bacteria;p__Chloroflexota;c__Ellin6529;o__CSP1-4;f__UBA10416;g__UBA10416;s__UBA10416 sp003476885
bin.182	404310	27	67380	0.08	0.02	0	0.55	4.33	2.08	1.48	5.21			588	5	41.46 (421 aa)	Leucothrix arctica
bin.116	1913075	456	29670	3.68	1.19	1.54	0.34	0.23	0.22	1.45	0.48	5830	12796	2398	577	79.02 (260 aa)	Synechococcus sp. CB0101	p__Cyanobacteria	37.77	10.55	86
bin.9	912338	183	26262	3.58	2.15	2.79	2.32	0.67	0.38	1.43	0.4			1064	644	85.78 (290 aa)	Candidatus Nanopelagicus limnes	k__Bacteria	54.11	12.07	25	GCA_000294575.1	94.91	0.67	d__Bacteria;p__Actinobacteriota;c__Actinomycetia;o__Nanopelagicales;f__Nanopelagicaceae;g__Nanopelagicus;s__Nanopelagicus sp000294575
bin.143	579924	95	19042	0.3	0.29	1.22	2.25	1.74	0.02	1.43	0.4			662	15	44.56 (350 aa)	Candidatus Chazhemtobacterium aquaticus	k__Bacteria	62.43	0.34	100
bin.252	1028850	283	9201	0.75	0.69	0.75	0.55	0.98	0.09	1.4	0.24			1208	235	76.52 (261 aa)	Synechococcus sp. CBW1004	p__Cyanobacteria	40.95	0.41
bin.248	292759	26	34545	6.08	30.66	29.79	8.56	2.79	0.18	1.37	0.35	38806		372	5	31.34 (553 aa)	Haloquadratum walsbyi
bin.241	3378943	116	167899	0.1	0.02	0.01	0.68	0.79	7.75	1.36	7.85			3254	484	80.26 (319 aa)	Limnohabitans sp. Rim11	o__Burkholderiales	98.91	0.65
bin.84	391684	79	72865	2.69	1.39	0.94	0.33	0.21	0.06	1.34	0.15	72865	10413	572	6	46.25 (157 aa)	Pelagibacter phage HTVC008M		4.17
bin.63	1706975	284	42395	0.12	0.01	0.01	18.39	2.14	2.98	1.34	3.24			1908	1037	83.04 (291 aa)	Methylotenera versatilis	c__Betaproteobacteria	75.91	4.08	57.14
bin.216	738878	222	11692	0.82	0.58	0.58	1.15	0.14	0.08	1.33	0.2			859	234	71.47 (299 aa)	Quisquiliibacterium transsilvanicum	k__Bacteria	13.79
bin.27	2718793	521	26283	0.08	0.01	0.01	0.14	1	11.25	1.32	5.32			3006	385	82.77 (293 aa)	Dechloromonas sp. TW-R-39-2	c__Betaproteobacteria	71.99	9.12	48.98
bin.180	868771	231	9248	0.25	0.01	0.01	4.19	0.38	0.14	1.28	0.15			1007	572	80.34 (266 aa)	Sulfuritalea hydrogenivorans		6.25	4.17	100
bin.240	216456	51	13378	2.36	0.83	0.42	0.42	0.34	0.09	1.27	0.09			344	11	38.45 (261 aa)	Haloquadratum walsbyi
bin.177	568829	92	30896	4.83	3.09	2.95	2.73	0.52	0.16	1.26	0.25			658	256	79.49 (291 aa)	Candidatus Nanopelagicus abundans	o__Actinomycetales	45.39	4.65	42.86	GCA_001437855.1	81.19	0.43	d__Bacteria;p__Actinobacteriota;c__Actinomycetia;o__Nanopelagicales;f__Nanopelagicaceae;g__Nanopelagicus;s__Nanopelagicus sp001437855
bin.37	262605	17	26351	0.1	0.07	0.03	1.75	6.48	6.56	1.24	9.08			347	21	40.42 (286 aa)	Agrobacterium phage Atu_ph07	k__Bacteria	2.04
bin.16	2350486	271	49071	0.1	0.05	0.01	0.68	1.24	5.83	1.22	4.39			2216	134	68.81 (353 aa)	Solitalea koreensis	k__Bacteria	94.83	9	27.78
bin.98	2619787	244	68316	0.12	0.03	0.01	0.5	1.15	6.2	1.21	5.67			2452	1136	75.14 (329 aa)	Opitutus sp. GAS368	k__Bacteria	93.24	2.03	66.67	GCA_005787865.1	97.26	0.82	d__Bacteria;p__Verrucomicrobiota;c__Verrucomicrobiae;o__Opitutales;f__Opitutaceae;g__Lacunisphaera;s__Lacunisphaera sp005787865
bin.3	544528	148	13012	2.8	0.62	0.91	1.03	0.28	0.16	1.2	0.15	5446	17556	706	160	77.49 (261 aa)	Candidatus Planktophila lacus	k__Bacteria	28.02
bin.121	218386	44	14882	0.34	0.15	0.12	1.05	3.15	2.17	1.19	2.61			320	13	43.62 (278 aa)	Haloquadratum walsbyi
bin.169	725945	217	12272	0.05	0.01	0.01	0.71	1.72	0.8	1.19	1.07	12272	2648	781	78	73.34 (259 aa)	Maribellus luteus	k__Bacteria	12.3
bin.61	362208	88	11640	4.28	8.93	20.88	4.29	0.72	0.07	1.18	0.32			443	67	73.25 (250 aa)	Candidatus Nanopelagicus limnes	o__Actinomycetales	26.82	0.53	100	GCA_003569145.1	94.39	0.87	d__Bacteria;p__Actinobacteriota;c__Actinomycetia;o__Nanopelagicales;f__Nanopelagicaceae;g__MAG-120802;s__MAG-120802 sp003569145
bin.32	519685	130	20144	0.09	0.01	0.01	3.7	0.88	4.42	1.17	6.02			531	119	78.56 (290 aa)	Rhodoferax sp. OTU1	k__Bacteria	6.9
bin.162	430490	130	6319	1.01	0.5	0.9	0.99	0.17	0.03	1.15	0.21			499	32	77.26 (265 aa)	Rubrivivax albus	k__Bacteria	10.34
bin.257	3249480	383	49708	0.31	2.72	2.13	0.97	0.28	0.66	1.12	0.35			3012	753	66.56 (346 aa)	Rariglobus hedericola	k__Bacteria	77.72	1.75		GCF_000972765.1	79.05	0.27	d__Bacteria;p__Verrucomicrobiota;c__Verrucomicrobiae;o__Opitutales;f__Opitutaceae;g__IMCC26134_A;s__IMCC26134_A sp000972765
bin.68	254254	48	13625	2.05	1.25	1.49	0.1	0.09	0.04	1.11	0.16	10898	2505	370	7	36.44 (325 aa)	Haloquadratum walsbyi
bin.194	1366982	207	47596	7.55	2.23	0.91	0.58	0.12	0.16	1.11	0.14			1543	1280	83.60 (293 aa)	Polynucleobacter acidiphobus	o__Burkholderiales	70.14	7.44	69.44	GCA_002359975.1	98.37	0.74	d__Bacteria;p__Proteobacteria;c__Gammaproteobacteria;o__Burkholderiales;f__Burkholderiaceae;g__Polynucleobacter;s__Polynucleobacter sp002359975
bin.129	1804072	297	26196	3	0.65	1.33	0.09	0.02	0.01	1.1	0.15			1734	114	51.51 (335 aa)	Ignavibacterium album	k__Bacteria	75.23	1.71	71.43	GCA_005788035.1	87.65	0.83	d__Bacteria;p__Bacteroidota;c__Kapabacteria;o__Kapabacteriales;f__UBA961;g__UBA961;s__UBA961 sp005788035
bin.64	904775	171	18728	0.64	0.28	0.21	0.81	2.43	1.35	1.06	1.76	29324	19224	1127	13	49.98 (266 aa)	Armatimonas rosea
bin.7	252877	44	38958	0.6	0.71	0.3	1.34	2.79	5.6	1.05	4.38	56444	14446	329	16	38.43 (426 aa)	Pelagibacter phage HTVC008M
bin.36	640831	172	19717	0.23	0.11	0.34	0.8	1.76	1.73	1.04	2.21			791	100	79.94 (273 aa)	Candidatus Nanopelagicus limnes	k__Bacteria	31.03	4.31		GCA_002346305.1	90.18	0.52	d__Bacteria;p__Actinobacteriota;c__Actinomycetia;o__Nanopelagicales;f__Nanopelagicaceae;g__UBA3012;s__UBA3012 sp002346305
bin.48	473697	91	20238	0.66	1.13	0.37	0.69	4.49	2.95	1.03	3.93	55456	32701	671	23	37.74 (326 aa)	Haloquadratum walsbyi
bin.206	408602	68	17795	3.7	2.27	1.61	0.43	0.23	0.11	1.01	0.12	49618	3013	489	3	45.57 (421 aa)	Candidatus Pelagibacter ubique
bin.264	345944	15	90633	0.23	0.44	0.23	2.36	3.11	4.83	0.99	5.17	173559	4033	445	27	42.94 (331 aa)	Agrobacterium phage Atu_ph07
bin.203	450796	102	22214	2.64	1.63	1.14	0.79	0.83	0.4	0.98	0.44	5722	33550	685	8	34.12 (366 aa)	Haloquadratum walsbyi
bin.46	422542	128	11342	0.07	0.08	0.06	0.78	2.91	1.39	0.96	1.23	12578	6189	455	98	59.04 (331 aa)	Lentimicrobium saccharophilum		4.17
bin.33	303595	82	16846	0.09	0.02	0.01	0.43	0.73	1.91	0.96	2.31	20521		385	47	78.62 (276 aa)	Rhodoferax saidenbachensis	k__Bacteria	9.25
bin.178	256797	17	64991	2.93	4.36	3.38	0.88	0.37	0.12	0.95	0.23	97299		311	4	30.75 (618 aa)	Haloquadratum walsbyi
bin.12	568694	165	15915	0.51	2.8	3.25	0.26	0.2	0.4	0.95	0.49	15915	17629	795	54	87.45 (270 aa)	Microcystis aeruginosa	k__Bacteria	6.55
bin.53	325117	49	26037	1.97	1.23	1.61	0.79	0.35	0.13	0.95	0.18			427	8	32.77 (299 aa)	Haloquadratum walsbyi		4.17
bin.217	556069	96	20218	1.99	1.88	1.38	1.14	0.6	0.21	0.95	0.27	8040	29159	790	12	35.45 (295 aa)	Haloquadratum walsbyi		4.17
bin.247	575798	17	204037	3.99	22.72	11.14	1.15	0.26	0.03	0.93	0.33	498982		771	14	51.94 (342 aa)	Streptomyces phage BillNye
bin.195	251641	49	24207	6.53	13.23	7.37	1.26	0.43	0.16	0.93	0.34	64762	33575	398	24	47.93 (348 aa)	Pelagibacter phage HTVC008M
bin.268	466433	121	13189	2.29	2.92	3.41	1.02	0.65	0.59	0.91	0.47			615	408	87.29 (247 aa)	Candidatus Fonsibacter ubiquis	k__Bacteria	30.66			GCA_000510845.1	96.31	0.58	d__Bacteria;p__Proteobacteria;c__Alphaproteobacteria;o__Pelagibacterales;f__Pelagibacteraceae;g__Fonsibacter;s__Fonsibacter sp000510845
bin.255	313612	22	62469	6.13	13.08	10.13	5.4	1.65	0.12	0.89	0.16	145656	22817	411	22	39.78 (352 aa)	Haloquadratum walsbyi
bin.14	312541	3	240634	7.3	3.01	2.33	0.41	0.14	0.13	0.88	0.15	240634		378	7	30.44 (443 aa)	Haloquadratum walsbyi
bin.213	207607	40	12160	0.14	0.08	0.07	0.6	2.88	1.86	0.88	1.46	10445	7185	280	7	28.16 (449 aa)	Sphingomonas phage PAU
bin.158	995130	273	11291	0.03	0	0	0.07	1.05	0.97	0.88	3.41			1022	203	59.13 (302 aa)	Victivallis sp. Marseille-Q1083	k__Bacteria	23.41	1.01	100
bin.176	304299	73	12536	0.06	0	0	3.9	0.83	2.75	0.87	3.99			337	86	82.18 (287 aa)	Rhodoferax sp. OTU1	k__Bacteria	4.31
bin.263	220895	66	6335	0.01	0	0	0.09	0.99	0.77	0.87	3.13			248	57	55.74 (269 aa)	Victivallis sp. Marseille-Q1083	k__Bacteria	8.62
bin.237	1722446	124	77458	17.3	5.83	6.61	0.31	0.09	0.32	0.86	0.25			1630	353	69.04 (400 aa)	Terrimonas ferruginea	p__Bacteroidetes	89.41	0.99	100	GCA_005791465.1	97.45	0.87	d__Bacteria;p__Bacteroidota;c__Bacteroidia;o__Chitinophagales;f__Chitinophagaceae;g__JJ008;s__JJ008 sp005791465
bin.234	992911	266	15529	1.11	0.67	3.41	0.4	0.26	0.2	0.85	0.15	58013	26031	1186	59	53.32 (262 aa)	Leptolyngbya valderiana	k__Bacteria	27.14	1.42
bin.214	373767	30	169673	2.68	8.59	3.16	0.99	0.55	0.14	0.85	0.24	215462	4739	500	50	36.61 (296 aa)	Haloquadratum walsbyi
bin.242	4758544	844	21334	1.38	1.28	2.62	0.21	0.3	0.04	0.85	0.38			4290	1993	62.88 (356 aa)	Pirellula sp. SH-Sr6A	k__Bacteria	89.34	8.22	70	GCA_003671195.1	79.27	0.3	d__Bacteria;p__Planctomycetota;c__Planctomycetes;o__Pirellulales;f__Pirellulaceae;g__Pirellula_B;s__Pirellula_B sp003671195
bin.145	461590	74	19247	0.05	0.02	0.03	1.11	5.32	2.52	0.85	1.96			581	26	38.38 (417 aa)	Chrysochromulina ericina virus	k__Archaea	3.98	0.5
bin.218	258401	13	41676	2.02	2.16	3.1	1.25	0.5	0.1	0.81	0.14	88694		302	7	27.23 (558 aa)	Sphingomonas phage PAU
bin.70	312829	54	27144	5.98	1.95	1.12	0.22	0.13	0.13	0.81	0.1	26671	23343	491	24	39.11 (319 aa)	Haloquadratum walsbyi
bin.136	289089	14	166938	4.02	6.11	3.44	0.73	0.27	0.03	0.79	0.17	226929		412	15	47.43 (390 aa)	Pelagibacter phage HTVC008M
bin.45	1287510	49	122252	0.13	0.28	0.23	29.9	188.94	0.03	0.79	0.18			1290	19	42.15 (400 aa)	Candidatus Chazhemtobacterium aquaticus	k__Bacteria	69.8	0.99
bin.229	3199762	345	57964	0.03	0.01	0.01	0.83	2.18	17.17	0.79	19.25			3296	2185	88.70 (300 aa)	Sulfuritalea hydrogenivorans	f__Rhodocyclaceae	77.34	4.28	54.17	GCF_000828635.1	85.59	0.67	d__Bacteria;p__Proteobacteria;c__Gammaproteobacteria;o__Burkholderiales;f__Rhodocyclaceae;g__Sulfuritalea;s__Sulfuritalea hydrogenivorans
bin.95	1689321	460	11075	0.44	1.51	4.15	1.02	0.59	0.21	0.78	0.44			1943	789	98.40 (282 aa)	Microcystis aeruginosa	p__Cyanobacteria	37.75	0.95		GCA_002282955.1	95.57	0.72	d__Bacteria;p__Cyanobacteria;c__Cyanobacteriia;o__Cyanobacteriales;f__Microcystaceae;g__Microcystis;s__Microcystis wesenbergii
bin.92	554580	125	37805	0.65	1.72	6.09	3.34	0.74	0.31	0.77	0.28			679	133	66.38 (262 aa)	Ilumatobacteraceae	k__Bacteria	39.32	0.09	100
bin.66	454557	60	85180	1.56	3.27	3.44	3.01	1.46	0.23	0.77	0.23	85180	23505	554	11	32.13 (500 aa)	Haloquadratum walsbyi		4.17
bin.259	277090	19	116892	4.84	3.81	2.59	0.43	0.14	0.1	0.74	0.08	131102	3072	311	4	27.18 (459 aa)	Paenibacillus xylanexedens
bin.87	300529	16	68847	2.08	2.7	3.62	2.5	0.92	0.09	0.72	0.15	86083		383	7	31.43 (375 aa)	Haloquadratum walsbyi		4.17
bin.187	331117	30	36899	0.08	0.08	0.05	1.05	4.81	1.95	0.72	2.3	5158		303	5	99.80 (201 aa)	Candidatus Planktophila dulcis		1.04
bin.4	5206226	207	200464	0.02	0	0	6.55	10.67	0.67	0.72	2.03			4797	378	59.27 (322 aa)	Levilinea saccharolytica	k__Bacteria	92.73	2.73		GCA_002412925.1	78.26	0.3	d__Bacteria;p__Chloroflexota;c__Anaerolineae;o__Anaerolineales;f__EnvOPS12;g__UBA5195;s__UBA5195 sp002412925
bin.227	347124	4	203435	3.53	6.31	3.42	0.76	0.21	0.03	0.7	0.16	341859		457	34	42.06 (321 aa)	Agrobacterium phage Atu_ph07
bin.1	527914	138	3732	1.5	0.59	1.73	0.58	0.06	0.02	0.69	0.07			618	71	65.17 (314 aa)	Candidatus Planktophila limnetica	k__Bacteria	33.97
bin.157	1587035	420	9589	0.13	0.01	0	4.06	0.47	0.01	0.67	0.04			1777	529	81.51 (286 aa)	Methylomonas sp. LL1	k__Bacteria	39.73			GCF_001644015.1	77.94	0.35	d__Bacteria;p__Proteobacteria;c__Gammaproteobacteria;o__Methylococcales;f__Methylomonadaceae;g__Methylomonas;s__Methylomonas lenta
bin.254	274765	43	26277	3.15	4.18	1.95	0.53	0.3	0.48	0.66	0.41	2968	12220	390	30	36.15 (320 aa)	Haloquadratum walsbyi	k__Bacteria	0.86
bin.72	696357	28	89890	3.52	4.46	1.75	0.25	0.07	0.02	0.66	0.14	307757	3803	815	54	45.23 (303 aa)	Agrobacterium phage Atu_ph07
bin.265	1410851	298	16240	0.73	0.49	1.88	1.86	0.21	0.02	0.65	0.05			1442	87	51.81 (331 aa)	Ignavibacterium album	k__Bacteria	60.51	0.66	50	GCA_002293005.1	96.81	0.74	d__Bacteria;p__Bacteroidota;c__Kapabacteria;o__Kapabacteriales;f__UBA961;g__UBA961;s__UBA961 sp002293005
bin.181	1133309	305	11377	0.45	4.39	1.76	0.89	0.28	0.44	0.64	0.4			1231	81	58.45 (310 aa)	Ruficoccus amylovorans	k__Bacteria	24.4	2.03	50	GCA_004293385.1	89.92	0.34	d__Bacteria;p__Verrucomicrobiota;c__Verrucomicrobiae;o__Opitutales;f__UBA953;g__UBA953;s__UBA953 sp004293385
bin.223	2067480	489	21204	2.66	1.35	1.49	1.24	0.15	0.1	0.64	0.12			2385	1147	78.67 (292 aa)	Candidatus Planktophila vernalis	o__Actinomycetales	68.49	49.46	38.36	GCA_001438925.1	80.73	0.48	d__Bacteria;p__Actinobacteriota;c__Actinomycetia;o__Nanopelagicales;f__Nanopelagicaceae;g__Planktophila;s__Planktophila sp001438925
bin.103	265404	59	14531	2.39	2.12	1.52	0.34	0.22	0.1	0.63	0.11	16654	21948	352	25	40.19 (295 aa)	Haloquadratum walsbyi
bin.25	343543	87	32412	4.7	0.74	0.31	0.17	0.04	0.12	0.63	0.06	40633	3995	424	238	82.64 (269 aa)	Polynucleobacter acidiphobus	k__Bacteria	9.25
bin.212	1786403	479	46621	0.05	0.02	0.02	1.09	4.23	0.57	0.63	1.97	79312	8084	2099	103	58.20 (252 aa)	Levilinea saccharolytica	k__Bacteria	30.87	0.18
bin.40	2459124	256	97489	0.17	0.01	0.01	15.82	0.14	0.6	0.61	0.18			2578	541	69.93 (348 aa)	Methylobacter tundripaludum	c__Gammaproteobacteria	87.86	1.8	45.45	GCA_003542275.1	79.75	0.58	d__Bacteria;p__Proteobacteria;c__Gammaproteobacteria;o__Methylococcales;f__Methylomonadaceae;g__UBA10906;s__UBA10906 sp003542275
bin.101	533485	142	14702	1.38	1.2	1.31	2.35	0.39	0.08	0.59	0.08	15058	8401	682	108	67.18 (294 aa)	Rhodoluna lacicola	o__Actinomycetales	33.92	0.58
bin.123	1260444	141	336339	3.21	5.17	2.79	1.11	0.52	0.31	0.58	0.34	492360	55778	1630	112	41.59 (355 aa)	Agrobacterium phage Atu_ph07
bin.245	708732	56	47501	0.1	0.07	0.03	3.29	5.68	0.05	0.58	0.06			765	13	45.20 (377 aa)	Candidatus Chazhemtobacterium aquaticus	k__Bacteria	80.58	1.69	50
bin.154	1234347	200	32891	0.04	0.01	0.01	1.34	2.63	4.37	0.57	4.81			1389	923	80.92 (292 aa)	Candidatus Planktophila vernalis	o__Actinomycetales	65.56	0.34	100	GCA_005800815.1	77.72	0.27	d__Bacteria;p__Actinobacteriota;c__Actinomycetia;o__Nanopelagicales;f__Nanopelagicaceae;g__Planktophila;s__Planktophila sp005800815
bin.10	247779	27	25589	2.15	2.97	2.74	0.39	0.2	0.06	0.56	0.12			329	3	33.90 (216 aa)	Candidatus Pelagibacter ubique
bin.228	1340113	334	24734	4.11	1.06	0.35	0.06	0.04	0.14	0.55	0.26	61975	18562	1729	135	76.77 (261 aa)	Cyanobium sp. FACHB-13342	p__Cyanobacteria	34.52	1.18
bin.122	1193027	330	8629	0.12	0.02	0.01	5.02	0.09	0.02	0.55	0.04			1425	193	78.74 (241 aa)	Methylomonas sp. LL1	c__Gammaproteobacteria	43.84	3.05	47.37
bin.30	824183	184	14562	1.19	1.96	4.05	2.37	0.25	0.17	0.54	0.15			977	187	62.13 (299 aa)	Ilumatobacter fluminis	k__Bacteria	32.48			GCA_001438985.1	79.22	0.39	d__Bacteria;p__Actinobacteriota;c__Acidimicrobiia;o__Acidimicrobiales;f__Ilumatobacteraceae;g__UBA3006;s__UBA3006 sp001438985
bin.261	258670	6	88402	1.65	4.13	2.93	1.96	0.82	0.16	0.54	0.19	157636		327	23	40.18 (368 aa)	Agrobacterium phage Atu_ph07
bin.161	2996102	805	14964	0.02	0	0	2.28	3.09	0.18	0.53	0.24	3036	8822	2859	696	61.60 (349 aa)	Lentimicrobium saccharophilum	k__Bacteria	52.15	5.24	21.74
bin.211	421387	116	12253	2.34	1.09	0.56	0.2	0.04	0.03	0.52	0.1			502	34	66.44 (372 aa)	Quisquiliibacterium sp. CC-CFT501	k__Bacteria	23.35			GCA_002293155.1	98.82	1	d__Bacteria;p__Proteobacteria;c__Gammaproteobacteria;o__Burkholderiales;f__Burkholderiaceae;g__UBA954;s__UBA954 sp002293155
bin.140	489068	103	22567	3.89	1.56	0.83	0.13	0.1	0.14	0.51	0.09	36466	47821	721	34	44.64 (271 aa)	Agrobacterium phage Atu_ph07	k__Bacteria	1.41
bin.56	235684	10	40875	1.7	27.07	20.23	2.65	0.74	0.07	0.47	0.17			370	17	40.00 (309 aa)	Haloquadratum walsbyi
bin.139	1475941	374	11863	0.52	0.88	1.1	0.8	0.4	0.96	0.47	1.4			1688	169	79.02 (314 aa)	Mycobacterium sp. M26	o__Actinomycetales	42.22	0.5	80	GCA_005789055.1	93.05	0.65	d__Bacteria;p__Actinobacteriota;c__Actinomycetia;o__Mycobacteriales;f__Mycobacteriaceae;g__Mycobacterium;s__Mycobacterium sp005789055
bin.96	752984	210	42940	0.01	0	0	1.44	3.32	0.03	0.47	0.12			859	532	93.43 (268 aa)	Lamprocystis purpurea
bin.5	613866	167	9428	1.3	0.92	1.75	0.54	0.03	0.05	0.46	0.13			763	150	63.09 (266 aa)	Ilumatobacter fluminis	k__Bacteria	25.77	0.29	50
bin.141	1427201	160	47358	0.14	0.05	0.04	8.5	0.13	0.05	0.45	0.06			1562	1103	82.02 (300 aa)	Candidatus Methylopumilus turicensis	c__Betaproteobacteria	89.37	3.82	50	GCF_000953015.1	80.12	0.44	d__Bacteria;p__Proteobacteria;c__Gammaproteobacteria;o__Burkholderiales;f__Methylophilaceae;g__Methylopumilus_A;s__Methylopumilus_A turicensis
bin.131	2156807	341	61940	2.47	1.11	2.54	0.16	0.03	0.05	0.44	0.06			2241	235	63.30 (345 aa)	Povalibacter uvarum	c__Gammaproteobacteria	66.8	3.5	36	GCA_002292945.1	79.5	0.34	d__Bacteria;p__Proteobacteria;c__Gammaproteobacteria;o__Steroidobacterales;f__Steroidobacteraceae;g__UBA964;s__UBA964 sp002292945
bin.173	1972810	335	32681	3.25	1.01	1.75	0.26	0.03	0.05	0.44	0.06			2096	234	62.55 (349 aa)	Povalibacter uvarum	c__Gammaproteobacteria	70.2	2.82	46.15	GCA_002292945.1	77.44	0.18	d__Bacteria;p__Proteobacteria;c__Gammaproteobacteria;o__Steroidobacterales;f__Steroidobacteraceae;g__UBA964;s__UBA964 sp002292945
bin.83	2191848	255	36493	0.04	0.03	0.03	1.6	1.34	3.43	0.44	4.05			2364	94	64.58 (412 aa)	Streptomyces thermoautotrophicus	o__Actinomycetales	90.71	0.53		GCA_005798555.1	92.64	0.79	d__Bacteria;p__Actinobacteriota;c__Actinomycetia;o__Nanopelagicales;f__S36-B12;g__GCA-2737125;s__GCA-2737125 sp005798555
bin.35	218777	25	32188	1.76	3.72	3.26	0.78	0.26	0.05	0.41	0.09	32188		265	3	35.63 (489 aa)	Haloquadratum walsbyi		4.17
bin.209	2412059	480	42071	1.3	3.68	1.41	0.32	0.51	0.2	0.41	0.15	149219	152758	3540	287	37.89 (281 aa)	Haloquadratum walsbyi
bin.196	277575	16	78008	1.68	7.37	4.86	0.88	0.36	0.03	0.4	0.09	165937	3078	417	19	38.21 (403 aa)	Streptomyces sp. BK022
bin.29	1529352	344	30828	0.51	2.18	1.97	0.48	0.27	0.06	0.4	0.09	19647	30119	2508	23	33.62 (350 aa)	Haloquadratum walsbyi		4.17	12.5	16.67
bin.269	664136	207	5721	0.02	0	0.01	3.04	1.16	0.02	0.4	0.07			763	63	58.17 (290 aa)	Longilinea arvoryzae	k__Bacteria	16.3	1.72	100
bin.17	9657926	1939	44657	0.02	0.01	0	0.4	0.68	6.51	0.39	6.92			10659	6384	85.77 (280 aa)	Sulfuritalea hydrogenivorans	k__Bacteria	94.83	138.04	72.54	GCA_006218025.1	84.08	0.59	d__Bacteria;p__Proteobacteria;c__Gammaproteobacteria;o__Burkholderiales;f__Rhodocyclaceae;g__Sulfuritalea;s__Sulfuritalea sp006218025
bin.79	1943250	201	65045	1.46	2.55	4.92	2.62	0.25	0.3	0.38	0.27			1833	18	43.67 (513 aa)	Vicingus serpentipes	k__Bacteria	91.53	0.55	100	GCA_002293105.1	98.91	0.82	d__Bacteria;p__Bacteroidota;c__Bacteroidia;o__NS11-12g;f__UBA955;g__UBA955;s__UBA955 sp002293105
bin.126	1518580	356	35523	2.22	1.28	1.42	0.19	0.06	0.15	0.38	0.16	4127		1698	156	62.84 (334 aa)	Povalibacter uvarum	k__Bacteria	47.38	2.98	77.78	GCA_002292945.1	98.48	0.84	d__Bacteria;p__Proteobacteria;c__Gammaproteobacteria;o__Steroidobacterales;f__Steroidobacteraceae;g__UBA964;s__UBA964 sp002292945
bin.81	849707	253	10891	0.02	0.01	0.02	2.03	2.3	0.16	0.38	0.2	10516		837	117	57.96 (388 aa)	Lentimicrobium saccharophilum	k__Bacteria	8.28
bin.148	502995	96	28816	0.02	0.01	0.01	2.32	4.03	0.23	0.38	0.76			529	18	55.21 (310 aa)	Levilinea saccharolytica
bin.220	410764	40	137950	2.16	5.52	2.39	0.4	0.08	0.02	0.37	0.13	265827	21982	516	38	42.23 (365 aa)	Pelagibacter phage HTVC008M
bin.51	207207	25	32149	2.24	3.02	2.27	0.11	0.04	0.02	0.37	0.05	66818	5187	317	21	51.41 (269 aa)	Streptomyces phage BillNye
bin.22	883887	240	22022	1.58	3.21	2.11	0.22	0.35	0.2	0.37	0.57	46843	41955	1034	19	53.13 (251 aa)	Anatilimnocola aggregata	k__Bacteria	10.09	1.72	100
bin.165	331903	95	7476	0.21	0.57	2.63	0.57	0.03	0.07	0.36	0.08			405	65	77.40 (265 aa)	Limnohabitans sp. TS-CS-82	o__Burkholderiales	14.09			GCA_005786815.1	92.91	0.63	d__Bacteria;p__Proteobacteria;c__Gammaproteobacteria;o__Burkholderiales;f__Burkholderiaceae;g__Limnohabitans;s__Limnohabitans sp005786815
bin.44	960653	288	8985	0.05	0.05	0.08	0.17	0.74	3.13	0.36	3.24			1109	91	70.02 (288 aa)	Sediminibacterium goheungense	k__Bacteria	26.33	6.03	25	GCA_007280515.1	89.45	0.62	d__Bacteria;p__Bacteroidota;c__Bacteroidia;o__Chitinophagales;f__Chitinophagaceae;g__Sediminibacterium;s__Sediminibacterium sp007280515
bin.200	213740	39	20248	1.15	2.17	2.27	0.34	0.21	0.03	0.35	0.06			305	5	28.16 (424 aa)	Tenacibaculum phage PTm1
bin.239	241024	54	11720	1.23	1.98	1.56	0.26	0.11	0.02	0.35	0.07	12637	5777	358	7	36.37 (237 aa)	Haloquadratum walsbyi
bin.97	327856	9	143702	0.08	0.02	0.01	140.34	1.53	0.01	0.34	0.01	280488		347	27	43.91 (352 aa)	Agrobacterium phage Atu_ph07
bin.113	2032147	392	21614	0.02	0.01	0.01	0.14	0.94	3.97	0.34	6.94			2180	806	78.79 (312 aa)	Methylobacter tundripaludum	c__Gammaproteobacteria	81.19	3.32	70.59	GCA_003584865.1			d__Bacteria;p__Proteobacteria;c__Gammaproteobacteria;o__Methylococcales;f__Methylomonadaceae;g__KS41;s__KS41 sp003584865
bin.78	3839117	856	20956	0.04	0	0	4.73	0.75	0.05	0.34	0.06			3813	323	52.86 (351 aa)	Ignavibacterium album	k__Bacteria	67.94	26.31	50
bin.163	510984	151	7054	0.6	1.21	1.47	0.26	0.16	0.13	0.33	0.41			482	272	63.22 (340 aa)	Pirellula sp. SH-Sr6A	k__Bacteria	8.04
bin.85	1843234	408	17262	1.68	2.8	4.68	0.07	0.09	0.14	0.32	0.23			1869	185	50.47 (342 aa)	Leptolyngbya valderiana	k__Bacteria	69.89	1.55	20	GCA_005798965.1	84.32	0.62	d__Bacteria;p__Planctomycetota;c__Phycisphaerae;o__Phycisphaerales;f__SM1A02;g__SYIB01;s__SYIB01 sp005798965
bin.166	211952	40	28458	1.42	2.78	1.98	0.48	0.2	0.04	0.31	0.09	21631	15012	397	34	66.99 (174 aa)	Synechococcus phage S-SKS1
bin.190	1369329	390	9638	0.02	0	0.01	0.27	0.86	2.33	0.31	3.43			1520	393	64.44 (275 aa)	Terrimicrobium sacchariphilum	k__Bacteria	23.84	0.68
bin.179	379628	111	18946	0.45	0.91	2.93	0.53	0.24	0.02	0.3	0.32	29857	5722	442	18	59.07 (367 aa)	Steroidobacter sp. S1-65	k__Bacteria	8.62
bin.208	901575	221	10088	1.43	2.04	0.86	0.61	0.08	0.01	0.3	0.12			1107	1002	92.62 (259 aa)	Polynucleobacter acidiphobus	o__Burkholderiales	44.76	0.74	100	GCF_003065385.1	85.37	0.9	d__Bacteria;p__Proteobacteria;c__Gammaproteobacteria;o__Burkholderiales;f__Burkholderiaceae;g__Polynucleobacter;s__Polynucleobacter acidiphobus
bin.215	3821900	432	44331	0.01	0.01	0.01	1.4	4.08	0.76	0.3	2.03	4009	15002	3479	205	52.09 (345 aa)	Ignavibacterium album	k__Bacteria	92.11	2.76
bin.256	581838	163	13285	0.01	0	0	0.3	1.94	1.94	0.3	2.22			625	60	50.09 (336 aa)	Leptolyngbya valderiana	k__Bacteria	25.09			GCA_005792145.1	86.18	0.89	d__Bacteria;p__Planctomycetota;c__Phycisphaerae;o__Phycisphaerales;f__SM1A02;g__F1-60-MAGs104;s__F1-60-MAGs104 sp005792145
bin.21	217270	69	7174	0.93	1.49	1.22	0.33	0.09	0.03	0.29	0.09			219	58	61.82 (304 aa)	Pedosphaera parvula		4.17
bin.152	261717	82	6189	0.85	1.2	1.53	0.39	0.09	0.05	0.28	0.08			278	84	59.95 (253 aa)	Pedosphaera parvula		8.33
bin.159	3171780	516	33735	0.01	0	0	0.14	1.48	1.78	0.28	4.69			3036	651	60.39 (383 aa)	Lentimicrobium saccharophilum	k__Bacteria	78.67	2.75	25
bin.167	2574013	566	34314	0.01	0.01	0.01	0.08	0.6	2.37	0.26	4.94			2630	488	69.22 (303 aa)	Opitutus terrae	k__Bacteria	47.67	1.37	0	GCA_002344205.1	79.23	0.34	d__Bacteria;p__Verrucomicrobiota;c__Verrucomicrobiae;o__Opitutales;f__Opitutaceae;g__UBA2377;s__UBA2377 sp002344205
bin.230	1231784	249	23548	0.76	1.31	1.77	1.82	0.11	0.02	0.25	0.03			1256	256	57.15 (376 aa)	Phaeocystidibacter marisrubri	k__Bacteria	70.23	1.25	66.67	GCA_003451355.1	89.6	0.71	d__Bacteria;p__Bacteroidota;c__Bacteroidia;o__Flavobacteriales;f__Schleiferiaceae;g__TMED14;s__TMED14 sp003451355
bin.171	1493347	390	14971	0.16	5.32	1.64	0.45	0.31	0.05	0.25	0.1			1531	111	57.20 (324 aa)	Ruficoccus amylovorans	k__Bacteria	50.68	2.09	40	GCA_003569245.1	90.46	0.7	d__Bacteria;p__Verrucomicrobiota;c__Verrucomicrobiae;o__Opitutales;f__UBA953;g__UBA953;s__UBA953 sp003569245
bin.109	531393	160	7124	1.41	1.05	1.14	0.22	0.1	0.06	0.25	0.17			665	88	77.39 (274 aa)	Roseomonas sp. MO17	k__Bacteria	8.62
bin.262	2995147	630	21673	0.02	0.01	0	0.09	0.48	6.87	0.25	5.38			3382	490	77.36 (269 aa)	Candidatus Accumulibacter phosphatis	c__Betaproteobacteria	71.54	14.87	8.14
bin.233	228992	13	122815	0.66	6.79	7.3	1.24	0.31	0.02	0.24	0.17	164711	3324	280	5	47.18 (351 aa)	Streptomyces phage BillNye
bin.172	417685	122	6662	1.24	1.7	1.3	0.24	0.02	0.03	0.24	0.1			461	26	60.07 (417 aa)	Terrimonas sp. YJ03	k__Bacteria	10.34			GCA_005788265.1	81.25	0.71	d__Bacteria;p__Bacteroidota;c__Bacteroidia;o__Chitinophagales;f__Chitinophagaceae;g__SXYR01;s__SXYR01 sp005788265
bin.156	573091	145	17293	1.71	2.46	1.38	0.48	0.24	0.22	0.23	0.23	24141	88261	850	18	42.12 (253 aa)	Agrobacterium phage Atu_ph07	k__Bacteria	3.45
bin.31	538998	31	128592	1.25	12.14	5.77	1.31	0.31	0.02	0.22	0.11	333083		692	52	42.85 (340 aa)	Agrobacterium phage Atu_ph07
bin.238	267137	56	13910	0.93	2.84	1.66	0.52	0.39	0.08	0.22	0.09	49862	32457	439	35	48.77 (346 aa)	Pelagibacter phage HTVC008M
bin.71	398041	121	8543	0.98	2.03	1.13	0.94	0.11	0.03	0.22	0.06	6961	6673	449	42	73.60 (353 aa)	Sediminibacterium goheungense	k__Bacteria	10.34
bin.246	1405002	168	34650	0.03	0	0	6.18	1.43	0.05	0.22	0.11			1379	10	37.12 (347 aa)	Candidatus Chazhemtobacterium aquaticus	k__Bacteria	73.82	1.88	50
bin.69	1196598	96	108102	0.62	3.97	8.42	1.08	0.14	0.01	0.21	0.05			1267	166	65.81 (362 aa)	Candidatus Planktophila vernalis	o__Actinomycetales	75.28	1.32	100
bin.82	375518	38	56962	1.1	8.56	2.87	0.69	0.08	0.02	0.2	0.1	57534	9042	546	36	43.91 (312 aa)	Agrobacterium phage Atu_ph07
bin.13	490243	133	10693	0.96	1.33	2.06	0.34	0.03	0.04	0.2	0.04			614	250	73.08 (266 aa)	Candidatus Aquiluna sp. 15G-AUS-rot	k__Bacteria	35.02	1.75	100
bin.106	1154994	231	19592	0.8	3.07	1.62	0.67	0.24	0.09	0.19	0.11	69589	109934	1800	104	41.51 (333 aa)	Agrobacterium phage Atu_ph07	k__Bacteria
bin.77	298391	72	15637	1.03	2.84	1.2	0.39	0.15	0.05	0.19	0.06	4800	30787	428	29	42.09 (380 aa)	Agrobacterium phage Atu_ph07
bin.94	846041	122	41134	0.09	0.15	0.08	10.88	3.75	0.38	0.18	0.36	162235	19587	1146	28	43.94 (329 aa)	Agrobacterium phage Atu_ph07
bin.160	743948	197	15679	1.81	1.18	1.7	0.48	0.29	0.04	0.17	0.02			788	11	46.81 (327 aa)	Anseongella ginsenosidimutans	k__Bacteria	51.72	1.72	100
bin.49	256316	81	5042	2.22	0.84	0.54	0.22	0.02	0.05	0.17	0.04	3718		315	15	75.92 (307 aa)	Noviherbaspirillum soli	k__Bacteria	14.95
bin.189	1069598	210	24370	0	0	0	6.64	2.39	0.15	0.16	0.21			1079	20	41.83 (426 aa)	Candidatus Chazhemtobacterium aquaticus	k__Bacteria	52.42
bin.183	289038	40	17028	0.32	3.42	2.35	0.38	0.27	0.01	0.15	0.06	5331		390	7	27.11 (357 aa)	Tenacibaculum phage PTm1
bin.75	850795	184	32103	0.48	0.93	4.32	0.98	0.2	0.05	0.14	0.03			1009	22	51.74 (247 aa)	Tepidiforma bonchosmolovskayae	k__Bacteria	57.77	3.67	75	GCA_003670455.1	88.72	0.63	d__Bacteria;p__Chloroflexota;c__Ellin6529;o__CSP1-4;f__UBA10416;g__UBA10416;s__UBA10416 sp003670455
bin.108	2612456	378	41110	0.03	0	0	7.63	0.26	0	0.14	0.01	6983	11341	2553	394	67.41 (310 aa)	Methylomagnum ishizawai	c__Gammaproteobacteria	86.86	1.15	14.29
bin.41	2881195	661	14515	0.01	0	0	2.39	1.86	0.25	0.14	1.38			2649	48	40.09 (382 aa)	Persicimonas caeni	c__Deltaproteobacteria	48.27	0.67	50
bin.205	234738	11	49774	0.19	17.06	15.52	4.37	1.38	0.1	0.12	0.17	121744		300	22	40.15 (298 aa)	Haloquadratum walsbyi
bin.236	345035	97	7186	0.25	1.37	1.73	1.22	0.08	0.02	0.1	0.01			422	131	73.32 (266 aa)	Rhodoluna lacicola	o__Actinomycetales	26.08	0.05	100
bin.15	213414	1	213414	0.26	7.03	19.48	6.79	1.02	0	0.09	0.02	213287		260	3	70.47 (212 aa)	Ilumatobacter fluminis
bin.168	592418	100	74770	0.24	2.47	3.65	1.15	0.37	0.06	0.09	0.07	74770	32314	783	8	32.77 (445 aa)	Haloquadratum walsbyi
bin.118	695590	159	39270	0.16	1.14	3.62	0.38	0.15	0.01	0.09	0.05			855	25	49.17 (337 aa)	Candidatus Nucleicultrix amoebiphila	k__Bacteria	48.78
bin.19	284939	14	81347	0.51	5.47	2.31	0.53	0.13	0.02	0.08	0.02	139766	3042	383	27	41.80 (356 aa)	Agrobacterium phage Atu_ph07
bin.146	334932	64	14188	0.02	0.02	0.03	25.27	69.19	0.01	0.08	0.01			367	5	55.66 (198 aa)	Ardenticatena maritima	k__Bacteria	20.43
bin.270	284896	1	284896	0	0.01	0.01	0.33	2.9	9.66	0.08	13.67	284896		374	2	31.15 (342 aa)	Kallotenue sp. CFH 73958
bin.153	302398	69	12404	0.05	0.02	0	6.18	0.06	0	0.08	0.01	5768	5536	489	8	34.45 (305 aa)	Agrobacterium phage Atu_ph07		4.17
bin.99	4408491	393	102210	0	0	0	0.17	3.94	0.58	0.06	5.58			4209	2345	63.14 (328 aa)	Desulfomonile tiedjei	c__Deltaproteobacteria	93.87	0.32	100
bin.221	4002464	545	62967	0.06	1.96	4.81	0.06	0.01	0	0.05	0.02	15051		3485	1049	67.77 (366 aa)	Opitutus sp. ER46	k__Bacteria	82.95	3.65	12.5
bin.134	1300458	286	16248	0.56	1.21	3.52	0.51	0.04	0.02	0.05	0.02			1360	88	59.91 (324 aa)	Terrimonas sp. YJ03	k__Bacteria	49.08			GCA_005788265.1	96.71	0.75	d__Bacteria;p__Bacteroidota;c__Bacteroidia;o__Chitinophagales;f__Chitinophagaceae;g__SXYR01;s__SXYR01 sp005788265
bin.130	502627	137	10064	0.16	1.63	2.84	0.22	0.02	0	0.05	0.02			581	53	61.21 (327 aa)	Povalibacter uvarum	k__Bacteria	6.66
bin.186	711787	186	35799	0.14	4.46	1.18	0.36	0.05	0.05	0.04	0.06	41208	3210	792	307	63.30 (323 aa)	Taibaiella soli	p__Bacteroidetes	42.96	0.74
bin.222	448423	88	19757	0	0.01	0	12.18	45.32	0	0.04	0			524	6	43.42 (190 aa)	Candidatus Chazhemtobacterium aquaticus	k__Bacteria	26.72
bin.38	206842	7	63863	0.34	6.19	2.55	0.56	0.12	0.02	0.03	0.07	161491		272	16	41.69 (357 aa)	Pelagibacter phage HTVC008M
bin.225	471095	81	33840	0	0	0	16.31	31.26	0	0.03	0			505	7	48.24 (257 aa)	Candidatus Saccharimonas aalborgensis	k__Bacteria	32.73	1.82	100
bin.62	903785	94	61937	0.01	0	0	6.88	1.26	0.01	0.03	0.02			1013	128	45.23 (360 aa)	Candidatus Chazhemtobacterium aquaticus	k__Bacteria	66.93	1.72	100
bin.42	302311	56	25764	0.16	3.83	2.29	0.27	0.19	0.03	0.02	0.02	5470	15254	394	8	37.94 (254 aa)	Haloquadratum walsbyi
bin.260	1787539	492	11401	0	0	0	0.03	5.38	0.08	0.02	0.46			1943	789	71.18 (285 aa)	Desulfamplus magnetovallimortis	c__Deltaproteobacteria	42.08
bin.175	1234568	208	60766	0.03	10.61	4.43	0.52	0.12	0.02	0.01	0.18			1579	10	38.66 (602 aa)	Lentimicrobium saccharophilum	k__Bacteria	17.76
bin.91	949124	200	13225	0.03	0	0	5.96	0.04	0	0.01	0			1009	160	54.00 (350 aa)	Simkania negevensis	k__Bacteria	67.63
bin.20	203377	3	138949	0.01	12.14	2.72	0.11	0.02	0.01	0	0.01			245	4	29.25 (711 aa)	Desulfovibrio sp. An276	k__Bacteria	0.63
bin.54	1785772	8	822511	0	0	0	1.07	38.88	0	0	0			1749	1068	58.96 (328 aa)	Candidatus Adamsella avium	k__Bacteria	92.31	1.71
bin.249	5674692	741	58313	0	0	0	0.01	3.42	0.08	0	7.17			5623	869	68.52 (312 aa)	Desulfatirhabdium butyrativorans	c__Deltaproteobacteria	90.88	4.25	22.22
bin.138	785338	86	34920	0	0	0	6.61	2.24	0	0	0			805	13	40.66 (305 aa)	Candidatus Chazhemtobacterium aquaticus	k__Bacteria	73.43			GCA_000991205.1	78.71	0.42	d__Bacteria;p__Patescibacteria;c__ABY1;o__UBA1558;f__GWA2-36-10;g__GWA2-36-10;s__GWA2-36-10 sp000991205
bin.6	712250	86	36197	0	0	0	2.05	5.95	0	0	0			760	12	44.97 (406 aa)	Candidatus Chazhemtobacterium aquaticus	k__Bacteria	51.25	0.85
bin.224	485122	113	15706	0	0	0	0.43	4.29	0.04	0	2.13			598	8	48.89 (368 aa)	Kiritimatiella glycovorans

## Sheet: epi 2016
MetaBat2								Virsorter		Diamond most frequently matched taxonomy				Checkm				GTDBtk
Bin	Total contiglen	# contigs	N50	31/8/2016 E	7/9/2016 E	14/9/2016 E	21/9/2016 E	Virsorter dsDNAphage	Virsorter ssDNA	# predicted CDS in bin	# CDS matched	average % identity and length matched	Taxonomy	Marker Lineage	Completeness (%)	Contamination (%)	Strain Heterogeneity (%)	NCBI assembly or genome	closest placement ani (%)	closest placement af (fraction)	Classification
bin.28	224055	20	35008	3.18	13.05	17.86	26.68	99171	18276	298	52	58.84 (402 aa)	Synechococcus phage S-SSM7
bin.10	845049	86	54840	4.65	8.4	6.37	14.46			916	353	83.41 (307 aa)	Candidatus Nanopelagicus limnes	o__Actinomycetales (UID1696)	67.12	1.67	77.78	GCA_001437855.1	95.56	0.7	d__Bacteria;p__Actinobacteriota;c__Actinomycetia;o__Nanopelagicales;f__Nanopelagicaceae;g__Nanopelagicus;s__Nanopelagicus sp001437855
bin.52	1221917	228	26824	2.71	5.72	6.14	10.88			1504	1372	94.48 (267 aa)	Candidatus Fonsibacter ubiquis	k__Bacteria (UID203)	88.68	46.91	82.14	GCF_002688585.1	96.96	0.72	d__Bacteria;p__Proteobacteria;c__Alphaproteobacteria;o__Pelagibacterales;f__Pelagibacteraceae;g__Fonsibacter;s__Fonsibacter ubiquis
bin.23	265008	20	46628	4.58	6.31	4.2	8.97	18179		369	25	42.94 (350 aa)	Agrobacterium phage Atu_ph07
bin.36	671716	113	35831	3.8	6.58	4.47	8.59			758	700	96.06 (285 aa)	Candidatus Nanopelagicus limnes	o__Actinomycetales (UID1663)	49.69	1.22	66.67	GCA_003569185.1	96.74	0.76	d__Bacteria;p__Actinobacteriota;c__Actinomycetia;o__Nanopelagicales;f__Nanopelagicaceae;g__Nanopelagicus;s__Nanopelagicus sp003569185
bin.19	543265	107	82749	5.4	6.28	3.56	8.09	82705	2774	689	345	79.73 (285 aa)	Candidatus Planktophila vernalis	o__Actinomycetales (UID1696)	22.94	0.53
bin.58	4476435	730	67782	0.9	5.33	8.03	1.68			4684	401	74.19 (256 aa)	Microcystis aeruginosa	p__Cyanobacteria (UID2192)	79.86	2.4	69.23
bin.60	304840	50	31485	0.58	2.16	7.44	7.38	100728	17968	439	56	58.36 (333 aa)	Synechococcus phage S-SSM7
bin.12	1042573	157	167357	2.17	7.05	3.97	7.29	294401	76299	1468	25	45.32 (330 aa)	Caulobacter phage Cr30
bin.31	3920867	793	68111	1.44	3.7	5.08	6.37	299991	228047	5404	160	37.95 (349 aa)	Haloquadratum walsbyi
bin.63	4515768	824	83694	1.57	4.94	3.86	6.17	671368	247421	6517	83	49.03 (378 aa)	Streptomyces phage BillNye
bin.71	238065	53	17082	2.55	4.53	2.41	5.89			294	16	68.74 (394 aa)	Streptomyces thermoautotrophicus	o__Actinomycetales (UID1663)	19.04
bin.46	297689	65	13585	1.91	3.32	2.75	5.35			342	3	29.20 (593 aa)	Sphingomonas phage PAU
bin.72	1596733	227	46929	2.81	3.51	1.87	5.35			1791	1449	83.40 (292 aa)	Polynucleobacter acidiphobus	o__Burkholderiales (UID4001)	83.32	1.95	88.89	GCA_002359975.1	98.26	0.77	d__Bacteria;p__Proteobacteria;c__Gammaproteobacteria;o__Burkholderiales;f__Burkholderiaceae;g__Polynucleobacter;s__Polynucleobacter sp002359975
bin.37	923586	123	38548	1.07	5.27	0.98	4.58			938	34	53.15 (399 aa)	Acholeplasma brassicae	k__Bacteria (UID2329)	86.01	0.94	100
bin.54	725040	152	26380	1.96	3.94	2.29	4.93	130236	84457	1316	139	66.90 (204 aa)	Synechococcus phage S-SKS1
bin.18	4709517	880	14205	4.57	1.74	1.27	2.91	8575	12078	5458	1112	80.32 (273 aa)	Synechococcus sp. CB0101	k__Bacteria (UID203)	100	88.64	46.67
bin.40	1036972	236	23687	3.64	4.41	1.33	3.37	90626	32917	1450	176	90.13 (250 aa)	Candidatus Planktophila limnetica	k__Bacteria (UID203)	11.32	1.75	100
bin.64	1332712	252	29719	1.75	1.55	1.09	4.2			1538	283	65.08 (295 aa)	Ilumatobacteraceae	k__Bacteria (UID1453)	79.39	0.85
bin.8	237958	36	22275	1.56	2.73	2.06	4.15	48021	12153	337	26	43.94 (308 aa)	Agrobacterium phage Atu_ph07
bin.42	938094	114	39711	1.66	2.8	2.51	4.11			1051	941	99.61 (297 aa)	Candidatus Methylopumilus universalis	c__Betaproteobacteria (UID3888)	81.74	1.32	60	GCF_006365315.1	98.31	0.96	d__Bacteria;p__Proteobacteria;c__Gammaproteobacteria;o__Burkholderiales;f__Methylophilaceae;g__Methylopumilus;s__Methylopumilus universalis
bin.38	933131	195	43743	1.34	2.24	2.16	3.51	77993	96157	1343	95	42.80 (302 aa)	Agrobacterium phage Atu_ph07
bin.2	1718972	365	32013	2.07	2.38	1.63	3.42	25699	218933	2434	136	42.96 (314 aa)	Agrobacterium phage Atu_ph07
bin.11	2433495	552	5939	1.31	2.51	1.38	3.25	38797	8319	2874	1306	86.62 (288 aa)	Candidatus Nanopelagicus limnes	k__Bacteria (UID203)	74.95	88.79	47.13
bin.33	1796956	295	53472	1.33	3.14	1.19	2.6			1689	18	43.06 (523 aa)	Vicingus serpentipes	p__Bacteroidetes (UID2605)	79.89	3.02	25	GCA_002293105.1	98.73	0.83	d__Bacteria;p__Bacteroidota;c__Bacteroidia;o__NS11-12g;f__UBA955;g__UBA955;s__UBA955 sp002293105
bin.14	1977029	432	42592	1.76	2.16	1.7	3.08	52234		1991	194	50.40 (338 aa)	Leptolyngbya valderiana	k__Bacteria (UID2565)	62.09	1.14	100
bin.70	1716274	394	19886	2.85	2.03	0.62	2.37	7689		1881	160	62.86 (340 aa)	Povalibacter uvarum	c__Gammaproteobacteria (UID4202)	49.83	2.46		GCA_002292945.1	0.81		d__Bacteria;p__Proteobacteria;c__Gammaproteobacteria;o__Steroidobacterales;f__Steroidobacteraceae;g__UBA964;s__UBA964 sp002292945
bin.17	2201307	488	15223	1.45	2.33	1.18	2.83			2164	143	60.83 (391 aa)	Terrimonas sp. YJ03	p__Bacteroidetes (UID2591)	72.96	24.95	60.76
bin.55	576833	142	11979	1.06	1.69	0.78	2.82			701	264	73.02 (267 aa)	Candidatus Aquiluna sp. 15G-AUS-rot	o__Actinomycetales (UID1572)	31.63	0.58	100
bin.41	279066	87	5083	2.81	0.72	1.14	0.37			321	33	55.45 (264 aa)	Ruficoccus amylovorans	k__Bacteria (UID2982)	14.2
bin.9	6874095	692	70041	1.2	2.55	2.33	2.72	23051	18340	6196	4130	96.67 (329 aa)	Limnoraphis robusta	p__Cyanobacteria (UID2192)	97.74	0.66		GCF_000972705.2	96.18	0.79	d__Bacteria;p__Cyanobacteria;c__Cyanobacteriia;o__Cyanobacteriales;f__Phormidiaceae;g__Lyngbya;s__Lyngbya robusta
bin.61	1772593	191	47897	1.19	2.51	1.55	2.58			1704	375	68.33 (384 aa)	Terrimonas ferruginea	p__Bacteroidetes (UID2591)	91.49	1.23	100	GCA_005791465.1	97.17	0.81	d__Bacteria;p__Bacteroidota;c__Bacteroidia;o__Chitinophagales;f__Chitinophagaceae;g__JJ008;s__JJ008 sp005791465
bin.47	396409	101	11306	1.49	1.79	2.53	1.56			486	410	97.46 (249 aa)	Candidatus Planktophila vernalis	o__Actinomycetales (UID1696)	23.75	0.53
bin.59	256815	64	12841	0.42	1.18	2.31	0.72			293	44	76.69 (279 aa)	Microcystis aeruginosa
bin.45	205833	61	6482	2.25	1.26	0.54	1.63			251	28	75.25 (273 aa)	Roseomonas sp. HF4	k__Bacteria (UID203)	1.72
bin.4	595344	158	9479	2.24	1.67	0.58	1.72			759	11	53.37 (255 aa)	Sphaerobacter thermophilus	k__Bacteria (UID1452)	43.23	0.93	100
bin.34	2071436	550	16430	2.23	1.86	0.41	1.3	10323		2622	517	63.95 (268 aa)	Ilumatobacter fluminis	k__Bacteria (UID203)	87.77	37.88	24.21
bin.26	1194832	255	31442	0.88	1.31	1.24	2.22	29732	5239	1507	262	63.11 (275 aa)	Ilumatobacter fluminis	k__Bacteria (UID1453)	66.84	1.59	20
bin.56	296578	86	7940	0.55	1.26	2.2	0.72			255	32	79.97 (347 aa)	Microcystis aeruginosa	k__Bacteria (UID203)	5.17
bin.20	541459	145	10238	2.2	1.72	0.98	1.76			682	278	87.29 (275 aa)	Candidatus Planktophila sulfonica	k__Bacteria (UID203)	59.94	7.76	59.09
bin.21	3230762	747	36707	0.92	1.09	1.16	2.19	53035	35966	3101	1356	63.08 (357 aa)	Pirellula sp. SH-Sr6A	k__Bacteria (UID2565)	51.88			GCA_003671195.1	97.54	0.8	d__Bacteria;p__Planctomycetota;c__Planctomycetes;o__Pirellulales;f__Pirellulaceae;g__Pirellula_B;s__Pirellula_B sp003671195
bin.5	318630	15	49618	0.29	1.62	1.91	2.17	84039	3096	411	28	42.96 (351 aa)	Agrobacterium phage Atu_ph07
bin.15	784504	197	27768	0.91	1.9	0.98	2.17	26666	10849	980	598	93.06 (256 aa)	Candidatus Nanopelagicus abundans	k__Bacteria (UID203)	39.83	10.34	57.14
bin.50	1179013	293	25772	0.53	1.76	1.15	2.05	16705	24958	1405	458	65.32 (280 aa)	Terrimicrobium sacchariphilum	k__Bacteria (UID2982)	23.9
bin.66	2248664	534	17525	0.15	1.1	2.03	0.5			2366	307	66.15 (317 aa)	Ohtaekwangia koreensis	o__Cytophagales (UID2936)	49.28	0.6
bin.13	407741	108	12759	1.74	1.67	0.41	1.41	26935	5515	454	11	38.55 (376 aa)	Phaeocystidibacter luteus	k__Bacteria (UID203)	18.97
bin.44	2204770	526	15518	0.45	1.64	1.38	0.6	25682	2886	2552	304	77.78 (272 aa)	Roseomonas sp. MO17	o__Rhodospirillales (UID3754)	50.32	1.49	100
bin.39	966023	228	18125	0.72	0.96	0.71	1.56			974	18	40.82 (472 aa)	Lentimicrobium saccharophilum	p__Bacteroidetes (UID2605)	41.5	0.87
bin.53	1120361	240	25744	1.01	1.18	1.06	1.51			1264	565	87.06 (282 aa)	Limnohabitans sp. MMS-10A-178	k__Bacteria (UID203)	24.14
bin.69	904761	250	10570	0.61	1.51	0.97	0.41			1004	236	79.05 (327 aa)	Ideonella sp. KYPY4	k__Bacteria (UID203)	12.15
bin.65	2634112	380	70265	1.06	0.82	0.88	1.25			2773	303	62.96 (348 aa)	Povalibacter uvarum	k__Bacteria (UID203)	79.31	16.17	69.57
bin.22	2042623	149	76179	1.17	0.69	0.63	0.89			1976	232	62.01 (366 aa)	Povalibacter uvarum	k__Bacteria (UID203)	75.86	3.45	100
bin.62	366945	104	7311	0.69	0.86	0.35	0.68	3527	12458	473	272	98.30 (265 aa)	Candidatus Planktophila lacus	o__Actinomycetales (UID1590)	18.9	0.74	50
bin.68	482979	141	7227	0.17	0.85	0.56	0.29			454	66	70.14 (347 aa)	Sediminibacterium goheungense	k__Bacteria (UID203)	25.39
bin.1	784358	160	5363	0.66	0.77	0.39	0.56			899	18	51.48 (296 aa)	Tepidiforma bonchosmolovskayae	k__Bacteria (UID1452)	57.81	4.51	85.71
bin.29	650260	182	9419	0.64	0.49	0.31	0.09			715	61	54.32 (293 aa)	Cerasicoccus arenae	k__Bacteria (UID203)	16.16
bin.32	735346	179	34153	0.2	0.5	0.55	0.33	48102	12114	938	87	78.41 (270 aa)	Limnohabitans sp. TS-CS-82	k__Bacteria (UID203)	13.56	0.48
bin.67	508920	135	17109	0.33	0.44	0.42	0.39	6683		663	287	82.09 (257 aa)	Candidatus Planktophila vernalis	o__Actinomycetales (UID1663)	17.98	0.54
bin.35	3319400	717	24942	0.26	0.29	0.37	0.33	59644	31459	3986	1165	88.22 (287 aa)	Limnohabitans sp. MMS-10A-178	k__Bacteria (UID203)	72.59	15.52	63.64
bin.49	2720869	95	136586	0.05	0.05	0.34	0.07			2954	2519	99.04 (287 aa)	Synechococcus lacustris	p__Cyanobacteria (UID2143)	99.18	1.63
bin.57	204091	9	68582	0.02	0.04	0.29	0.05			294	6	48.08 (670 aa)	Anaerolinea sp. 'rifampicinis'
bin.24	958875	241	21972	0.01	0.08	0.18	0.02	21972	2938	919	111	54.06 (422 aa)	Taibaiella soli	k__Bacteria (UID2570)	34.54
bin.25	1172646	180	31330	0.05	0.03	0.17	0.02			1283	793	80.68 (299 aa)	Methylotenera versatilis	c__Betaproteobacteria (UID3888)	78.13	2.16	85.71
bin.48	3431136	68	438664	0.14	0.11	0.06	0.11			2917	269	53.79 (365 aa)	Silvanigrella sp. GX5518	k__Bacteria (UID3187)	87.41	0.84
bin.43	322609	34	48030	0.02	0.02	0.09	0.01	73889		407	21	41.85 (342 aa)	Agrobacterium phage Atu_ph07
bin.27	534663	145	19502	0.07	0.03	0.03	0.02			595	216	82.22 (284 aa)	Candidatus Thiodictyon syntrophicum	c__Gammaproteobacteria (UID4274)	7.47	0.02
bin.16	3778218	489	22625	0.01	0.02	0.02	0.01	50262		3938	987	80.85 (337 aa)	Rhodoferax sp. OTU1	o__Burkholderiales (UID4000)	83.2	4.33	69.57
bin.3	386814	40	39966	0	0	0.01	0			498	1	33.60 (140 aa)	Bacillus sp. FJAT-27251
bin.51	6254146	1005	49325	0.01	0.01	0.01	0			6664	3980	85.31 (286 aa)	Sulfuritalea hydrogenivorans	k__Bacteria (UID203)	96.55	84.64	76.67
bin.6	334718	90	7177	0	0.01	0.01	0.01			437	296	80.83 (259 aa)	Candidatus Planktophila vernalis	k__Bacteria (UID203)	10.34
bin.7	541949	159	9143	0	0.01	0.01	0			628	101	79.24 (259 aa)	Limnohabitans sp. Rim11	k__Bacteria (UID203)	6.18
bin.30	3156086	545	25178	0	0	0	0			2542	937	61.37 (417 aa)	Lentimicrobium saccharophilum	k__Bacteria (UID2569)	80.72	0.59

## Sheet: secchi_meso 2016
MetaBat2								Virsorter		Diamond most frequently matched taxonomy				Checkm				GTDBtk
Bin	Total contiglen	# contigs	N50	7/9/2016 S	14/9/2016 S	21/9/2016 S	31/8/2016 M	Virsorter dsDNAphage	Virsorter ssDNA	# predicted CDS in bin	# CDS matched	average % identity and length matched	Taxonomy	Marker Lineage	Completeness (%)	Contamination (%)	Strain Heterogeneity (%)	NCBI assembly or genome	closest placement ani (%)	closest placement af (fraction)	Classification
bin.49	2720869	95	136586	2.74	56.56	52.65	1.97			2954	2519	99.04 (287 aa)	Synechococcus lacustris	p__Cyanobacteria (UID2143)	99.18	1.63		GCF_003011125.1	78.19	0.29	d__Bacteria;p__Cyanobacteria;c__Cyanobacteriia;o__PCC-6307;f__Cyanobiaceae;g__Synechococcus_D
bin.48	3431136	68	438664	0.53	24.6	0.02	0.01			2917	269	53.79 (365 aa)	Silvanigrella sp. GX5518	k__Bacteria (UID3187)	87.41	0.84					d__Bacteria;p__Bdellovibrionota;c__Oligoflexia;o__Silvanigrellales;f__Silvanigrellaceae
bin.47	396409	101	11306	8.82	7.11	22.86	12.33			486	410	97.46 (249 aa)	Candidatus Planktophila vernalis	o__Actinomycetales (UID1696)	23.75	0.53
bin.3	386814	40	39966	0.15	13.82	0.68	0.31			498	1	33.60 (140 aa)	Bacillus sp. FJAT-27251
bin.16	3778218	489	22625	0.1	1.56	0.65	13.72	50262		3938	987	80.85 (337 aa)	Rhodoferax sp. OTU1	o__Burkholderiales (UID4000)	83.2	4.33	69.57
bin.30	3156086	545	25178	0.02	0.84	0.2	10.9			2542	937	61.37 (417 aa)	Lentimicrobium saccharophilum	k__Bacteria (UID2569)	80.72	0.59
bin.51	6254146	1005	49325	0.02	0.53	0.12	10.64			6664	3980	85.31 (286 aa)	Sulfuritalea hydrogenivorans	k__Bacteria (UID203)	96.55	84.64	76.67
bin.43	322609	34	48030	0.2	10.37	0.7	4.39	73889		407	21	41.85 (342 aa)	Agrobacterium phage Atu_ph07
bin.28	224055	20	35008	8.49	0.63	0.94	0.1	99171	18276	298	52	58.84 (402 aa)	Synechococcus phage S-SSM7
bin.36	671716	113	35831	6.54	3.46	7.55	4.09			758	700	96.06 (285 aa)	Candidatus Nanopelagicus limnes	o__Actinomycetales (UID1663)	49.69	1.22	66.67	GCA_003569185.1	96.74	0.76	d__Bacteria;p__Actinobacteriota;c__Actinomycetia;o__Nanopelagicales;f__Nanopelagicaceae;g__Nanopelagicus;s__Nanopelagicus sp003569185
bin.57	204091	9	68582	1.79	5.44	7.3	0.22			294	6	48.08 (670 aa)	Anaerolinea sp. 'rifampicinis'
bin.22	2042623	149	76179	1.43	1.89	7.16	0.02			1976	232	62.01 (366 aa)	Povalibacter uvarum	k__Bacteria (UID203)	75.86	3.45	100
bin.5	318630	15	49618	3.44	7.15	6.11	0.05	84039	3096	411	28	42.96 (351 aa)	Agrobacterium phage Atu_ph07
bin.52	1221917	228	26824	6.6	1.44	3.18	0.58			1504	1372	94.48 (267 aa)	Candidatus Fonsibacter ubiquis	k__Bacteria (UID203)	88.68	46.91	82.14	GCF_002688585.1	96.96	0.72	d__Bacteria;p__Proteobacteria;c__Alphaproteobacteria;o__Pelagibacterales;f__Pelagibacteraceae;g__Fonsibacter;s__Fonsibacter ubiquis
bin.58	4476435	730	67782	6.24	5.23	4.17	0.26			4684	401	74.19 (256 aa)	Microcystis aeruginosa	p__Cyanobacteria (UID2192)	79.86	2.4	69.23				d__Bacteria;p__Cyanobacteria;c__Cyanobacteriia;o__Cyanobacteriales;f__Microcystaceae;g__Snowella
bin.10	845049	86	54840	6.11	0.88	1.17	0.37			916	353	83.41 (307 aa)	Candidatus Nanopelagicus limnes	o__Actinomycetales (UID1696)	67.12	1.67	77.78	GCA_001437855.1	95.56	0.7	d__Bacteria;p__Actinobacteriota;c__Actinomycetia;o__Nanopelagicales;f__Nanopelagicaceae;g__Nanopelagicus;s__Nanopelagicus sp001437855
bin.27	534663	145	19502	0.1	3.63	0.3	6.03			595	216	82.22 (284 aa)	Candidatus Thiodictyon syntrophicum	c__Gammaproteobacteria (UID4274)	7.47	0.02
bin.35	3319400	717	24942	1.18	3	5.6	0.8	59644	31459	3986	1165	88.22 (287 aa)	Limnohabitans sp. MMS-10A-178	k__Bacteria (UID203)	72.59	15.52	63.64
bin.6	334718	90	7177	0.14	0.4	1.15	5.45			437	296	80.83 (259 aa)	Candidatus Planktophila vernalis	k__Bacteria (UID203)	10.34
bin.32	735346	179	34153	1.4	1.99	4.88	0.16	48102	12114	938	87	78.41 (270 aa)	Limnohabitans sp. TS-CS-82	k__Bacteria (UID203)	13.56	0.48
bin.65	2634112	380	70265	1.41	1.23	4.77	0.02			2773	303	62.96 (348 aa)	Povalibacter uvarum	k__Bacteria (UID203)	79.31	16.17	69.57
bin.24	958875	241	21972	0.98	2.5	4.69	0.21	21972	2938	919	111	54.06 (422 aa)	Taibaiella soli	k__Bacteria (UID2570)	34.54
bin.25	1172646	180	31330	1.1	2.99	3.18	4.53			1283	793	80.68 (299 aa)	Methylotenera versatilis	c__Betaproteobacteria (UID3888)	78.13	2.16	85.71
bin.19	543265	107	82749	4.23	1.07	1.92	0.46	82705	2774	689	345	79.73 (285 aa)	Candidatus Planktophila vernalis	o__Actinomycetales (UID1696)	22.94	0.53
bin.7	541949	159	9143	0.11	0.9	1.64	4.23			628	101	79.24 (259 aa)	Limnohabitans sp. Rim11	k__Bacteria (UID203)	6.18
bin.67	508920	135	17109	1.2	1.59	4.03	3.19	6683		663	287	82.09 (257 aa)	Candidatus Planktophila vernalis	o__Actinomycetales (UID1663)	17.98	0.54
bin.46	297689	65	13585	2.27	0.97	3.69	0.1			342	3	29.20 (593 aa)	Sphingomonas phage PAU
bin.60	304840	50	31485	3.56	0.12	0.26	0.02	100728	17968	439	56	58.36 (333 aa)	Synechococcus phage S-SSM7
bin.1	784358	160	5363	1.16	1.55	2.89	3.27			899	18	51.48 (296 aa)	Tepidiforma bonchosmolovskayae	k__Bacteria (UID1452)	57.81	4.51	85.71
bin.29	650260	182	9419	1.23	1.76	3.25	0.25			715	61	54.32 (293 aa)	Cerasicoccus arenae	k__Bacteria (UID203)	16.16
bin.39	966023	228	18125	0.87	0.43	3.16	0.01			974	18	40.82 (472 aa)	Lentimicrobium saccharophilum	p__Bacteroidetes (UID2605)	41.5	0.87
bin.71	238065	53	17082	3.15	1.09	2.2	0.56			294	16	68.74 (394 aa)	Streptomyces thermoautotrophicus	o__Actinomycetales (UID1663)	19.04
bin.15	784504	197	27768	1.51	0.98	3.13	0.67	26666	10849	980	598	93.06 (256 aa)	Candidatus Nanopelagicus abundans	k__Bacteria (UID203)	39.83	10.34	57.14
bin.61	1772593	191	47897	1.61	0.72	3.03	0.05			1704	375	68.33 (384 aa)	Terrimonas ferruginea	p__Bacteroidetes (UID2591)	91.49	1.23	100	GCA_005791465.1	97.17	0.81	d__Bacteria;p__Bacteroidota;c__Bacteroidia;o__Chitinophagales;f__Chitinophagaceae;g__JJ008;s__JJ008 sp005791465
bin.42	938094	114	39711	3.01	1.28	1.94	0.48			1051	941	99.61 (297 aa)	Candidatus Methylopumilus universalis	c__Betaproteobacteria (UID3888)	81.74	1.32	60	GCF_006365315.1	98.31	0.96	d__Bacteria;p__Proteobacteria;c__Gammaproteobacteria;o__Burkholderiales;f__Methylophilaceae;g__Methylopumilus;s__Methylopumilus universalis
bin.31	3920867	793	68111	2.93	1.03	1.35	0.16	299991	228047	5404	160	37.95 (349 aa)	Haloquadratum walsbyi
bin.23	265008	20	46628	2.9	1.06	1.04	0.09	18179		369	25	42.94 (350 aa)	Agrobacterium phage Atu_ph07
bin.53	1120361	240	25744	1.65	1.28	2.89	0.24			1264	565	87.06 (282 aa)	Limnohabitans sp. MMS-10A-178	k__Bacteria (UID203)	24.14
bin.9	6874095	692	70041	1.64	2.51	2.83	0.36	23051	18340	6196	4130	96.67 (329 aa)	Limnoraphis robusta	p__Cyanobacteria (UID2192)	97.74	0.66	0	GCF_000972705.2	96.18	0.79	d__Bacteria;p__Cyanobacteria;c__Cyanobacteriia;o__Cyanobacteriales;f__Phormidiaceae;g__Lyngbya;s__Lyngbya robusta
bin.68	482979	141	7227	1.17	1.09	2.22	2.68			454	66	70.14 (347 aa)	Sediminibacterium goheungense	k__Bacteria (UID203)	25.39
bin.12	1042573	157	167357	2.33	1.44	1.7	0.19	294401	76299	1468	25	45.32 (330 aa)	Caulobacter phage Cr30
bin.59	256815	64	12841	2.29	1.41	1.84	0.17			293	44	76.69 (279 aa)	Microcystis aeruginosa
bin.63	4515768	824	83694	2.28	1.13	1.21	0.15	671368	247421	6517	83	49.03 (378 aa)	Streptomyces phage BillNye
bin.56	296578	86	7940	2.28	1.6	1.78	0.15			255	32	79.97 (347 aa)	Microcystis aeruginosa	k__Bacteria (UID203)	5.17
bin.62	366945	104	7311	0.87	1.14	2.13	1.56	3527	12458	473	272	98.30 (265 aa)	Candidatus Planktophila lacus	o__Actinomycetales (UID1590)	18.9	0.74	50
bin.13	407741	108	12759	0.52	0.48	1.99	0.03	26935	5515	454	11	38.55 (376 aa)	Phaeocystidibacter luteus	k__Bacteria (UID203)	18.97
bin.26	1194832	255	31442	1.92	0.67	1.66	0.12	29732	5239	1507	262	63.11 (275 aa)	Ilumatobacter fluminis	k__Bacteria (UID1453)	66.84	1.59	20
bin.66	2248664	534	17525	1.88	1.29	1.48	0.04			2366	307	66.15 (317 aa)	Ohtaekwangia koreensis	o__Cytophagales (UID2936)	49.28	0.6
bin.8	237958	36	22275	1.84	0.34	0.39	0.06	48021	12153	337	26	43.94 (308 aa)	Agrobacterium phage Atu_ph07
bin.69	904761	250	10570	1.27	1.84	0.92	0.07			1004	236	79.05 (327 aa)	Ideonella sp. KYPY4	k__Bacteria (UID203)	12.15
bin.44	2204770	526	15518	1.67	1.73	1.09	0.04	25682	2886	2552	304	77.78 (272 aa)	Roseomonas sp. MO17	o__Rhodospirillales (UID3754)	50.32	1.49	100
bin.72	1596733	227	46929	1.72	0.4	0.5	0.09			1791	1449	83.40 (292 aa)	Polynucleobacter acidiphobus	o__Burkholderiales (UID4001)	83.32	1.95	88.89	GCA_002359975.1	98.26	0.77	d__Bacteria;p__Proteobacteria;c__Gammaproteobacteria;o__Burkholderiales;f__Burkholderiaceae;g__Polynucleobacter;s__Polynucleobacter sp002359975
bin.50	1179013	293	25772	1.32	1.68	0.92	0.18	16705	24958	1405	458	65.32 (280 aa)	Terrimicrobium sacchariphilum	k__Bacteria (UID2982)	23.9
bin.41	279066	87	5083	1.65	0.58	0.64	0.3			321	33	55.45 (264 aa)	Ruficoccus amylovorans	k__Bacteria (UID2982)	14.2
bin.14	1977029	432	42592	1.59	0.25	0.34	0.05	52234		1991	194	50.40 (338 aa)	Leptolyngbya valderiana	k__Bacteria (UID2565)	62.09	1.14	100
bin.38	933131	195	43743	1.55	0.39	0.46	0.05	77993	96157	1343	95	42.80 (302 aa)	Agrobacterium phage Atu_ph07
bin.11	2433495	552	5939	1.42	0.43	0.67	0.16	38797	8319	2874	1306	86.62 (288 aa)	Candidatus Nanopelagicus limnes	k__Bacteria (UID203)	74.95	88.79	47.13
bin.64	1332712	252	29719	1.39	0.11	0.23	0.03			1538	283	65.08 (295 aa)	Ilumatobacteraceae	k__Bacteria (UID1453)	79.39	0.85
bin.54	725040	152	26380	1.36	0.41	0.34	0.06	130236	84457	1316	139	66.90 (204 aa)	Synechococcus phage S-SKS1
bin.2	1718972	365	32013	1.31	0.46	0.5	0.1	25699	218933	2434	136	42.96 (314 aa)	Agrobacterium phage Atu_ph07
bin.21	3230762	747	36707	1.25	0.95	0.7	0.37	53035	35966	3101	1356	63.08 (357 aa)	Pirellula sp. SH-Sr6A	k__Bacteria (UID2565)	51.88			GCA_003671195.1	97.54	0.8	d__Bacteria;p__Planctomycetota;c__Planctomycetes;o__Pirellulales;f__Pirellulaceae;g__Pirellula_B;s__Pirellula_B sp003671195
bin.40	1036972	236	23687	1.22	0.7	0.66	0.14	90626	32917	1450	176	90.13 (250 aa)	Candidatus Planktophila limnetica	k__Bacteria (UID203)	11.32	1.75	100
bin.20	541459	145	10238	1.21	0.38	0.67	0.15			682	278	87.29 (275 aa)	Candidatus Planktophila sulfonica	k__Bacteria (UID203)	59.94	7.76	59.09
bin.34	2071436	550	16430	0.8	0.62	1.17	0.15	10323		2622	517	63.95 (268 aa)	Ilumatobacter fluminis	k__Bacteria (UID203)	87.77	37.88	24.21
bin.33	1796956	295	53472	1.06	0.54	0.82	0.08			1689	18	43.06 (523 aa)	Vicingus serpentipes	p__Bacteroidetes (UID2605)	79.89	3.02	25	GCA_002293105.1	98.73	0.83	d__Bacteria;p__Bacteroidota;c__Bacteroidia;o__NS11-12g;f__UBA955;g__UBA955;s__UBA955 sp002293105
bin.18	4709517	880	14205	1.01	0.3	0.21	0.13	8575	12078	5458	1112	80.32 (273 aa)	Synechococcus sp. CB0101	k__Bacteria (UID203)	100	88.64	46.67
bin.17	2201307	488	15223	1	0.2	0.36	0.04			2164	143	60.83 (391 aa)	Terrimonas sp. YJ03	p__Bacteroidetes (UID2591)	72.96	24.95	60.76
bin.55	576833	142	11979	1	0.18	0.21	0.04			701	264	73.02 (267 aa)	Candidatus Aquiluna sp. 15G-AUS-rot	o__Actinomycetales (UID1572)	31.63	0.58	100
bin.4	595344	158	9479	0.91	0.49	0.68	0.15			759	11	53.37 (255 aa)	Sphaerobacter thermophilus	k__Bacteria (UID1452)	43.23	0.93	100
bin.70	1716274	394	19886	0.69	0.2	0.19	0.05	7689		1881	160	62.86 (340 aa)	Povalibacter uvarum	c__Gammaproteobacteria (UID4202)	49.83	2.46		GCA_002292945.1	0.81	0	d__Bacteria;p__Proteobacteria;c__Gammaproteobacteria;o__Steroidobacterales;f__Steroidobacteraceae;g__UBA964;s__UBA964 sp002292945
bin.37	923586	123	38548	0.63	0.28	0.15	0.04			938	34	53.15 (399 aa)	Acholeplasma brassicae	k__Bacteria (UID2329)	86.01	0.94	100
bin.45	205833	61	6482	0.6	0.24	0.18	0.03			251	28	75.25 (273 aa)	Roseomonas sp. HF4	k__Bacteria (UID203)	1.72

## Sheet: Description
MetaBat2	bin	MetaBat2 bin ID
	Total contiglen	Total length of Megahit contigs in MetaBat2 bin
	# contigs	Number of Megahit contigs in MetaBat2 bin
	N50	N50 value of Megahit contigs in Metabat2 bin
	sample 1	Median depth (relative abundance) value for this bin in sample (median of depth values for contigs as determined by MetaBat2)
	sample 2	Median depth (relative abundance) value for this bin in sample (median of depth values for contigs as determined by MetaBat2)
	etc
Virsorter	Virsorter dsDNAphage	Number of nucleotides estimated by virsorter2 to be either from a dsDNA phage
	Virsorter ssDNA	Number of nucleotides estimated by virsorter2 to be either from a ssDNA phage
Diamond most frequently matched taxonomy	# predicted CDS in bin	Number of predicted CDS in bin (obtained by prodigal in the checkm pipeline)
	# CDS matched	Number of database protein matched by DIAMOND
	average % identity and length matched	Average percent sequence identity and match length of database proteins matched
	Taxonomy	Most frequently matched taxonomy
Checkm	Marker Lineage	Marker Lineage match by checkm
	Completeness (%)	checkm estimated completeness of genome in MetaBat2 bin
	Contamination (%)	checkm estimated contamination (from other genomes) in MetaBat2 bin
	Strain Heterogeneity (%)	checkm estimated strain heterogeneity in MetaBat2 bin
GTDBtk	NCBI assembly or genome	NCBI assembly accession number of GTDBtk matched genome
	closest placement ani (%)	percent sequence identity of MetaBat2 bin to GTDBtk matched genome/assembly
	closest placement af (fraction)	fraction of GTDBtk matched genome/assembly aligned to MetaBat2
	Classification	Taxonomy of GTDBtk matched genome/assembly
